# Supplementary material for: WHIRLY proteins maintain seed longevity by effects on seed oxygen signalling during imbibition
Source: Biochem J. 2023 Jul 6;480(13):941–56. doi: 10.1042/BCJ20230008 (PMC10422932; doi:10.1042/BCJ20230008)
Supplement: Supplementary Material 2 [file BCJ-480-941-s2.pdf]

## Sheet: Normalized_counts raw
ID	WTU0HI	WTU0HI	WTU0HI	WHYU0HI	WHYU0HI	WHYU0HI	WTU6HI	WTU6HI	WTU6HI	WHYU6HI	WHYU6HI	WHYU6HI	WT7DA6HI	WT7DA6HI	WT7DA6HI	WHY7DA6HI	WHY7DA6HI	WHY7DA6HI
	R7_WTU0HI	R8_WTU0HI	R9_WTU0HI	R13_WHYU0HI	R14_WHYU0HI	R15_WHYU0HI	R10_WTU6HI	R11_WTU6HI	R12_WTU6HI	R16_WHYU6HI	R17_WHYU6HI	R18_WHYU6HI	R1_WT7DA6HI	R2_WT7DA6HI	R3_WT7DA6HI	R4_WHY7DA6HI	R5_WHY7DA6HI	R6_WHY7DA6HI
AT1G01010	91.2824	97.6487	128.712	120.063	127.627	140.648	159.205	202.137	118.551	174.099	102.797	161.771	159.436	124.01	144.192	175.067	144.77	122.341
AT1G01020	129.562	131.958	140.741	138.602	187.452	107.61	400.653	213.43	279.503	216.277	240.695	201.99	146.348	165.347	220.989	308.497	348.319	310.868
AT1G01030	66.2533	42.2265	58.9427	46.7892	57.8309	35.8701	100.352	60.9799	74.4187	66.4087	79.396	58.0944	15.4677	29.395	26.6441	22.7114	22.8584	57.1596
AT1G01040	266.486	307.461	298.322	212.758	644.116	605.071	1074.44	628.997	1193.3	961.132	856.642	1012.63	435.475	490.529	614.382	760.832	696.638	903.522
AT1G01046	0	1.31958	0	1.76563	0.997084	0.943949	5.28168	1.12926	12.1147	9.87157	4.17874	7.15008	9.51859	6.43015	0.78365	4.73154	2.17699	3.0084
AT1G01050	752.343	892.034	689.269	768.049	701.947	651.325	863.177	874.046	743.322	636.267	868.342	689.983	816.219	900.222	964.673	1099.61	1068.9	1140.18
AT1G01060	53.0027	29.0307	46.9136	62.6798	61.8192	67.0204	157.696	60.9799	146.241	174.099	121.183	198.415	38.0744	49.6041	47.019	19.8725	51.1594	26.0728
AT1G01070	1.4723	9.23704	25.2612	0.882815	1.99417	16.0471	0	0	0	0	0.835748	0	2.37965	1.83719	0.78365	0	1.0885	0
AT1G01073	0	0	0	0	0	0	0	0	0	0	0	0	0	0	0	0	0	0
AT1G01080	83.9209	88.4117	70.9718	117.414	101.703	96.2828	58.0984	55.3337	62.304	80.7674	72.7101	93.8449	71.3894	87.2664	115.98	76.651	60.9559	84.2351
AT1G01090	178.148	248.081	263.438	246.305	224.344	381.355	442.152	251.825	420.552	460.374	413.695	465.649	293.886	228.73	239.797	209.134	191.576	144.403
AT1G01100	6210.14	4845.49	4980.06	5470.8	5118.03	3743.7	3616.44	3626.05	3690.65	3076.34	3711.56	3414.17	3676.55	3544.85	3839.89	3155.94	3340.6	2807.84
AT1G01110	16.1953	5.27831	21.6524	12.3594	18.9446	11.3274	28.672	13.5511	14.7107	28.7173	25.9082	35.7504	21.4168	37.6623	35.2643	9.46309	14.1505	17.0476
AT1G01115	0	0	0	0	0	0	0	0	0	0	0	0	0	0	0	0	0	0
AT1G01120	11.7784	10.5566	50.5223	47.672	12.9621	111.386	7.54525	15.8096	5.192	77.1777	51.8164	73.2884	23.7965	24.802	16.4567	5.67785	20.6815	2.0056
AT1G01130	0	13.1958	6.01456	2.64844	6.97959	13.2153	15.0905	6.77555	5.192	15.2561	6.68598	8.04385	4.75929	14.6975	10.9711	5.67785	0	11.0308
AT1G01140	45.6412	44.8656	75.7835	57.3829	62.8163	157.639	103.37	72.2725	60.5734	173.201	96.111	146.577	28.5558	74.4061	54.8555	45.4228	26.1239	33.0924
AT1G01150	0	0	0	0.882815	0	0	3.77263	2.25852	2.596	3.58966	0.835748	1.78752	0	2.75578	0	0	0	0
AT1G01160	2045.02	2156.19	1534.92	1876.86	2248.43	2279.64	2032.69	2383.86	1790.38	1877.39	1760.92	1720.49	2629.51	2637.28	2947.31	3030.08	3120.72	3252.08
AT1G01170	6048.19	5339.01	6080.72	5086.78	4056.14	2728.96	2178.31	3895.94	2471.39	1593.81	2564.91	1807.18	4357.13	3189.36	3357.16	3688.71	3471.22	5141.35
AT1G01180	493.219	378.719	565.369	524.392	286.163	503.125	193.913	316.192	231.91	280.891	327.613	284.216	648.454	373.868	413.767	403.128	314.576	440.229
AT1G01183	0	0	0	0	2.99125	0	0	0	0	2.69225	1.6715	1.78752	0	0	0	0	0	0
AT1G01190	60.3641	60.7006	49.3194	18.5391	22.9329	53.8051	9.80883	11.2926	13.8453	13.4612	23.4009	28.6003	30.9354	30.3136	3.91825	13.2483	15.239	17.0476
AT1G01200	70.6702	44.8656	67.3631	60.0314	67.8017	46.2535	58.0984	75.6603	98.6481	77.1777	96.111	64.3508	76.1487	45.9297	32.9133	41.6376	38.0974	56.1568
AT1G01210	428.438	281.07	378.917	402.563	415.784	295.456	612.674	455.091	540.834	405.632	492.255	404.874	254.622	381.216	405.147	416.376	436.487	332.929
AT1G01220	107.478	129.319	175.625	106.821	132.612	153.864	192.404	179.552	238.832	253.071	214.787	210.034	115.413	162.591	161.432	107.879	124.089	138.386
AT1G01225	14.723	26.3915	19.2466	18.5391	18.9446	14.1592	11.3179	16.9389	19.9027	14.3586	18.3865	17.8752	20.227	11.0231	19.5913	26.4966	11.9735	26.0728
AT1G01230	2090.66	1916.03	2062.99	1972.21	1379.96	1260.17	925.802	1164.27	957.059	754.726	982.839	748.971	1765.7	1263.98	1275	1076.9	1223.47	1262.52
AT1G01240	5959.85	5270.39	4818.87	5460.21	3184.69	3724.82	730.38	2719.25	1048.78	1252.79	1067.25	1378.18	5644.52	3930.66	3830.48	4033.17	5047.36	4536.66
AT1G01250	147.23	110.844	203.292	150.078	71.7901	98.1707	12.8269	47.4288	32.8827	23.3328	39.2801	28.6003	155.867	78.999	90.1198	82.3289	81.6373	65.1819
AT1G01260	269.43	263.915	399.367	366.368	336.017	350.205	300.301	351.199	362.575	336.531	300.033	370.017	247.483	392.239	302.489	333.101	318.93	282.789
AT1G01270	0	0	0	0	0	0	0	0	0	0	0	0	0	0	0	0	0	0
AT1G01280	0	0	3.60874	2.64844	0	0	0	0	0	0	0	0	0	3.67437	0	0	0	0
AT1G01290	94.2269	87.0921	110.668	158.024	140.589	132.153	175.05	136.64	141.049	104.998	122.019	149.258	121.362	152.487	82.2833	171.282	194.841	164.459
AT1G01300	1828.59	1896.23	2011.27	2229.11	1749.88	1826.54	802.06	1192.5	647.27	971.003	1187.6	894.654	2215.45	1534.97	1729.52	2113.11	1945.14	2084.82
AT1G01305	0	3.95873	2.40582	5.29689	0	6.60764	0.754525	4.51703	0	0	0.835748	0	0	7.34875	0	0	2.17699	3.0084
AT1G01310	45.6412	38.2677	46.9136	15.0078	11.965	56.6369	5.28168	6.77555	6.05734	8.97415	7.52173	2.68128	26.1761	12.8603	7.05285	8.51678	4.35399	7.01959
AT1G01320	1177.84	1277.35	976.765	861.627	1500.61	1674.57	1237.42	1273.8	1208.87	1357.79	1426.62	1476.49	810.27	790.909	753.088	1363.63	1274.63	1314.67
AT1G01340	35.3351	31.6699	45.7107	38.8438	81.7609	120.825	246.73	119.701	136.723	320.377	268.275	333.373	104.704	101.964	115.98	52.047	71.8408	66.1847
AT1G01350	2142.19	2042.71	2133.97	2362.41	1815.69	2205.07	2265.84	2494.53	2842.62	2390.71	1934.76	2331.82	2565.26	2319.45	2533.54	2412.14	2652.67	2104.88
AT1G01355	160.48	155.71	227.35	136.836	119.65	172.743	79.2251	182.94	84.8027	118.459	194.729	116.189	372.415	327.019	344.022	234.685	269.947	398.111
AT1G01360	518.248	382.677	442.672	556.173	323.055	323.775	187.122	264.246	203.353	237.815	278.304	192.159	427.147	431.739	366.748	338.779	432.134	429.198
AT1G01370	5.88918	0	13.232	6.1797	1.99417	5.66369	18.1086	13.5511	24.2294	11.6664	7.52173	11.6189	0	6.43015	1.5673	0.946309	6.53098	5.014
AT1G01380	0	3.95873	2.40582	0.882815	0	0	0.754525	0	0	0	0	0	7.13894	0	0	0	0	1.0028
AT1G01390	1.4723	0	0	2.64844	0	0.943949	0	0	0.865334	0.897415	0.835748	0	0	0.918594	0	0	4.35399	0
AT1G01400	0	0	0	0	0	0	0	0	0	0	0	0	0	0	0	0	0	0
AT1G01410	0	0	0	0	0	0	0	0	0	0	0	0	0	0	0	0	0	0
AT1G01420	103.061	122.721	167.205	166.852	80.7638	63.2446	23.3903	68.8848	20.768	50.2553	65.1883	49.1568	126.121	108.394	110.495	97.4698	123	72.2015
AT1G01430	36.8074	35.6286	43.3048	42.3751	68.7988	67.9643	109.406	35.007	56.2467	88.8441	77.7245	79.5447	33.3151	47.7669	29.7787	32.1745	19.593	24.0672
AT1G01440	107.478	145.153	181.64	128.891	217.364	245.427	415.743	273.28	357.383	369.735	386.951	391.467	177.284	218.625	202.182	214.812	238.381	257.719
AT1G01448	337.156	409.069	323.583	291.329	381.883	408.73	439.888	348.941	352.191	367.043	422.053	354.823	330.771	311.403	351.075	451.389	519.213	543.517
AT1G01450	0	0	0	0	0	0	0	0	0	0	0	0	0	0	0	0	0	0
AT1G01453	0	0	0	0	1.99417	0	0	0	0	1.79483	1.6715	4.4688	0	0	0	0	0	0
AT1G01460	0	6.59789	0	5.29689	0	20.7669	0	0	0	0.897415	2.50724	0	4.75929	0	0	0	0	3.0084
AT1G01470	34205.9	36729.1	31489.8	27362	18857.9	20228.8	11526.1	19957.4	13026.7	12096.3	15494.8	12277.6	33379.3	20856.7	22598.1	21223.8	19134.7	25108.1
AT1G01471	0	0	0	0	0	0	0	1.12926	0	0	0	0	0	0	0	0	0	0
AT1G01480	1517.94	1357.84	1684.08	1441.64	951.218	1432.91	208.249	656.099	190.373	345.505	345.164	352.142	1543.2	991.162	1127.67	994.571	1048.22	1301.63
AT1G01490	114.839	220.369	121.494	184.508	179.475	366.252	487.423	197.62	418.822	387.683	209.773	329.798	110.654	211.277	202.965	181.691	203.549	79.2211
AT1G01500	1435.49	1512.24	1301.55	1299.5	1027	1291.32	493.459	852.59	573.716	617.422	569.98	599.713	1628.87	1203.36	1275	1128	1120.06	840.346
AT1G01510	163.425	215.091	184.046	203.047	221.353	284.129	182.595	173.906	206.815	226.149	221.473	269.916	328.391	273.741	300.922	183.584	180.691	143.4
AT1G01520	525.61	481.646	440.266	366.368	434.729	267.138	65.6437	207.784	63.1694	74.4855	94.4395	52.7319	172.524	195.66	221.773	374.738	474.585	463.293
AT1G01530	0	0	0	0	0	0	0	0	0	0	0	0	0	3.67437	0.78365	0.946309	0	0
AT1G01540	41.2243	92.3704	126.306	134.188	201.411	146.312	259.557	233.756	398.054	400.247	180.522	356.61	155.867	202.091	211.586	159.926	168.717	126.353
AT1G01550	3816.19	3482.36	4266.73	3937.35	2953.36	3117.86	3187.87	2413.22	2755.22	2232.77	2689.44	2149.49	2480.78	2166.96	2377.59	1807.45	1886.37	1887.27
AT1G01560	2.94459	13.1958	4.81165	21.1876	4.98542	75.5159	3.0181	1.12926	9.51867	10.769	9.19323	7.15008	10.7084	7.34875	23.5095	3.78524	0	2.0056
AT1G01570	30.9182	7.91746	19.2466	18.5391	1.99417	2.83185	0	2.25852	0	0	3.34299	0	1.18982	2.75578	0	10.4094	0	6.0168
AT1G01580	580.085	535.748	660.399	740.681	438.717	483.302	119.215	240.532	102.975	165.124	225.652	164.452	370.035	289.357	268.792	274.43	359.204	433.209
AT1G01590	0	0	3.60874	0	0	0	0	0	0	0	0	0	0	0	0	0	0	0
AT1G01600	85.3932	121.401	89.0155	74.1564	56.8338	45.3096	16.5996	51.9459	27.6907	26.025	35.9372	18.769	126.121	67.9759	82.2833	106.933	118.646	138.386
AT1G01610	0	0	4.81165	15.0078	0	3.7758	0	0	3.46134	0	2.50724	6.25632	0	0	5.48555	0	0	0
AT1G01620	98.6438	40.9069	99.8417	410.509	102.7	126.489	48.2896	50.8166	38.94	59.2294	37.6087	49.1568	41.6438	47.7669	52.5046	24.604	53.3364	59.1652
AT1G01630	20.6121	26.3915	15.6379	33.547	21.9359	28.3185	32.4446	16.9389	18.172	37.6914	30.0869	32.1754	44.0235	22.9648	57.9901	41.6376	20.6815	45.126
AT1G01640	222.317	145.153	181.64	150.078	101.703	93.451	72.4344	100.504	44.9974	55.6397	65.1883	57.2007	117.793	82.6734	110.495	141	90.3453	108.302
AT1G01650	3094.77	4003.6	3222.6	2748.2	2849.67	2804.47	1447.18	2171.56	1446.84	1561.5	1876.25	1722.28	3415.98	2791.61	2847	4145.78	3745.52	4108.47
AT1G01660	0	0	0	4.41407	0	0	0	0	0	0	0	0	0	0	0	0	0	0
AT1G01670	0	0	0	1.76563	0	0.943949	0	0	0	0	0	0	0	0	0	0	0	0
AT1G01680	0	0	2.40582	2.64844	0	1.8879	0.754525	6.77555	5.192	14.3586	8.35748	15.1939	0	0	0	0	0	0
AT1G01690	19.1398	13.1958	15.6379	23.836	13.9592	28.3185	91.2975	23.7144	75.2841	45.7682	53.4879	54.5194	22.6066	21.1277	24.2932	13.2483	16.3275	16.0448
AT1G01695	0	0	0	0	0	0	0	0	0.865334	4.48708	0	1.78752	0	0	7.05285	4.73154	0	1.0028
AT1G01700	26.5013	29.0307	9.6233	16.7735	13.9592	14.1592	56.5894	15.8096	52.7854	44.8708	61.8453	50.0506	9.51859	13.7789	32.9133	21.7651	10.885	23.0644
AT1G01710	1267.65	1460.77	1082.62	1194.45	1142.66	1244.12	934.102	1290.74	882.641	959.337	1018.78	957.218	1467.05	1287.87	1343.18	1448.8	1482.53	1741.86
AT1G01720	60395.1	50006.7	54751.7	53491.5	40993.1	46037.3	12981.6	29273.8	11924.3	15613.2	20145.7	16227.1	68046	44735.5	52151.9	57468.4	52807.4	64678.5
AT1G01725	577.14	325.936	476.353	472.306	474.612	247.315	207.494	361.363	246.62	123.843	297.526	174.283	374.794	293.95	301.705	348.242	348.319	513.433
AT1G01730	1646.03	2245.92	1858.5	1560.82	1671.11	1442.35	2003.26	1916.35	1889.02	1623.42	2234.79	1726.75	2837.73	2087.04	2231.05	2211.52	2053.99	2439.81
AT1G01740	58.8918	34.309	58.9427	40.6095	36.8921	54.749	108.652	67.7555	96.9174	132.817	111.99	140.32	102.325	158.917	168.485	59.6175	63.1329	59.1652
AT1G01750	7.36148	9.23704	2.40582	13.2422	8.97376	8.49554	6.0362	2.25852	12.98	17.0509	15.0435	9.83137	10.7084	14.6975	18.024	4.73154	17.416	7.01959
AT1G01760	7.36148	21.1132	16.8408	12.3594	22.9329	14.1592	25.6539	21.4559	12.1147	24.2302	24.2367	20.5565	7.13894	12.8603	12.5384	17.9799	21.7699	9.02519
AT1G01770	169.314	216.411	161.19	151.844	297.131	319.999	525.149	367.009	432.667	362.556	427.903	399.511	258.192	255.369	211.586	242.255	205.726	302.845
AT1G01780	78.0317	91.0508	99.8417	84.7502	150.56	174.631	221.076	158.096	146.241	147.176	167.985	165.346	122.552	155.242	119.898	347.295	375.532	384.072
AT1G01790	22.0844	26.3915	6.01456	22.9532	18.9446	27.3745	34.7082	15.8096	41.536	49.3578	20.0579	24.1315	19.0372	13.7789	29.7787	23.6577	18.5045	10.028
AT1G01800	1913.98	1805.18	1533.71	1497.25	980.134	1047.78	768.861	1078.44	808.222	750.239	766.381	765.953	1276.68	1128.03	1205.25	1050.4	1030.81	976.726
AT1G01810	89.8101	143.834	193.669	178.329	166.513	119.882	322.937	272.151	431.802	253.969	386.115	286.003	183.233	154.324	144.192	109.772	130.62	159.445
AT1G01820	4007.59	3869	3623.17	3931.17	2657.23	2926.24	1951.96	2997.05	1915.85	1751.75	1827.78	1781.26	3449.3	3114.03	3277.22	3055.63	3387.4	3550.91
AT1G01830	58.8918	71.2572	78.1893	112.117	77.7726	86.8433	57.3439	120.831	92.5907	92.4338	95.2753	77.7572	145.158	107.475	126.168	116.396	101.23	96.2687
AT1G01840	45.6412	25.072	27.667	48.5548	36.8921	21.7108	59.6075	53.0751	32.0174	28.7173	44.2946	23.2378	47.5929	57.8714	61.9084	30.2819	35.9204	20.056
AT1G01860	113.367	124.04	72.1747	118.297	108.682	117.994	159.205	102.762	115.955	142.689	143.749	101.889	70.1996	130.44	149.677	145.732	160.009	215.602
AT1G01870	0	0	0	0	0	0	0	0	0	0	0	0	0	0	0	0	0	0
AT1G01880	60.3641	19.7937	81.798	62.6798	39.8834	43.4217	23.3903	25.9729	26.8254	37.6914	23.4009	16.9815	72.5792	89.1036	60.3411	47.3154	76.1948	75.2099
AT1G01890	0	0	0	0	0	0	0	0	0	0	0	0	0	0	0	0	0	0
AT1G01900	0	10.5566	14.4349	13.2422	16.9504	11.3274	32.4446	6.77555	29.4214	32.307	51.8164	23.2378	33.3151	35.8251	28.9951	20.8188	11.9735	11.0308
AT1G01910	1489.96	1297.14	1073	1200.63	1017.03	1201.65	1490.94	1398.02	1521.26	1330.87	1216.85	1371.03	1132.71	1085.78	1019.53	1084.47	1063.46	1076
AT1G01920	351.879	288.987	233.365	319.579	323.055	378.524	399.144	394.111	346.999	387.683	336.806	389.68	374.794	476.75	457.652	541.289	569.284	418.167
AT1G01930	662.533	708.613	637.543	602.08	727.872	774.982	774.143	1017.46	1014.17	991.644	795.632	1043.91	861.432	915.838	899.63	994.571	942.639	856.39
AT1G01940	441.689	537.068	602.659	565.884	697.959	481.414	1511.31	874.046	1158.68	1045.49	1127.42	879.46	657.972	707.317	760.924	580.087	631.329	713.993
AT1G01950	111.894	114.803	105.856	124.477	128.624	174.631	182.595	163.742	201.623	198.329	145.42	142.108	148.728	137.789	119.115	165.604	208.992	128.358
AT1G01960	1572.41	1934.5	1799.56	1384.25	2455.82	1895.45	1995.72	1823.75	2037.86	2060.47	1890.46	2070.84	1361.16	1308.08	1401.17	2310.89	2318.5	2596.25
AT1G01970	2262.92	1467.37	2073.82	1952.79	1379.96	1492.38	788.479	1104.41	923.311	822.93	809.84	673.002	1735.95	1274.09	1210.74	1170.58	1331.23	1353.78
AT1G01980	20.6121	19.7937	24.0582	5.29689	8.97376	71.7401	9.0543	6.77555	12.1147	8.07674	10.8647	3.57504	26.1761	20.2091	6.2692	6.62416	3.26549	2.0056
AT1G01990	1233.78	1345.97	1248.62	1057.61	953.213	911.855	1063.13	956.482	1042.73	844.468	1166.7	832.985	1280.25	939.721	1034.42	1160.17	1058.02	1141.19
AT1G02000	22.0844	27.7111	27.667	34.4298	60.8221	79.2917	158.45	95.9869	115.089	160.637	153.778	133.17	88.0469	96.4523	91.6871	44.4765	22.8584	31.0868
AT1G02010	85.3932	68.618	51.7252	65.3283	128.624	121.769	126.006	95.9869	154.029	142.689	148.763	126.02	123.742	134.115	150.461	161.819	173.071	173.484
AT1G02020	300.348	530.47	418.613	345.181	632.151	579.585	587.775	619.963	523.527	651.523	1024.63	664.958	972.086	744.061	719.391	700.269	807.665	937.617
AT1G02030	0	0	0	0.882815	0	0	0.754525	0	0.865334	1.79483	0	1.78752	0	0	0.78365	0	0	0
AT1G02040	0	5.27831	1.20291	0	0	3.7758	0	1.12926	0.865334	2.69225	0	0	7.13894	0	0	0.946309	3.26549	0
AT1G02050	343.045	349.688	312.757	323.11	313.084	368.14	178.068	254.083	195.565	258.456	248.217	234.165	459.272	346.31	434.926	603.745	569.284	398.111
AT1G02060	106.005	153.071	143.147	115.649	236.309	262.418	152.414	133.252	166.144	266.532	208.937	222.546	240.344	287.52	239.797	182.638	134.974	211.591
AT1G02065	0	0	0	0.882815	0	0	0	0	0	0	0	0	0	0	0	4.73154	0	0
AT1G02070	2.94459	0	0	6.1797	0	6.60764	0	0	0	0	0	0	4.75929	0	4.7019	0	5.44249	5.014
AT1G02074	0	0	0	0	0	0	0	0	0	0	0	0	0	0	0	0	0	0
AT1G02080	2879.81	3768.71	3146.82	2346.52	4740.14	3829.6	7976.09	4100.34	5898.12	5240.01	7043.68	4809.33	2372.51	2930.31	3325.03	3983.01	4110.17	5456.23
AT1G02090	1345.68	1380.28	1424.25	1553.75	1550.47	1446.13	3593.8	3178.86	3881.89	3486.46	3442.45	3258.65	2107.18	2583.08	2348.6	2169.89	1945.14	1799.02
AT1G02100	721.425	847.169	727.762	747.744	963.183	1045.9	974.846	1229.76	996.865	989.849	899.265	1006.37	1077.98	1463.32	1379.22	1262.38	1224.56	1289.6
AT1G02110	409.298	485.604	405.381	504.97	666.052	639.054	894.867	794.998	771.878	813.956	1077.28	809.747	832.876	599.842	598.709	970.913	831.612	815.276
AT1G02120	768.539	1059.62	1029.69	859.861	1363.01	1871.85	1057.84	1409.31	1206.28	1084.98	1093.99	1297.74	2428.43	2041.11	1715.41	2385.64	2450.21	1632.56
AT1G02130	1223.48	1233.8	1214.94	1054.08	911.335	981.707	1100.1	972.291	1073.01	901.902	1193.45	938.449	1119.62	917.675	1077.52	967.128	1002.51	1193.33
AT1G02136	0	0	0	0	5.98251	0	5.28168	9.03407	7.78801	12.5638	12.5362	6.25632	0	5.51156	2.35095	0	1.0885	2.0056
AT1G02140	6753.42	5387.83	5327.7	5840.7	4885.71	4187.36	4343.8	4508	4233.21	3410.18	4173.72	3467.79	4817.6	4233.8	4100.06	3923.4	3869.61	4341.12
AT1G02145	425.494	325.936	251.409	292.212	454.67	353.981	393.862	301.512	351.326	284.481	322.599	281.535	270.09	351.821	299.354	423.946	544.249	513.433
AT1G02150	2734.05	2940.02	2509.27	2528.38	2497.7	2659.1	1603.37	2616.49	2154.68	2173.54	1910.52	2128.04	3554	2973.49	3190.24	3301.67	3105.48	2726.61
AT1G02160	955.52	878.838	867.3	783.939	747.813	438.936	510.059	724.984	649.001	374.222	493.927	507.656	1295.72	650.364	575.983	829.913	652.01	930.598
AT1G02170	188.454	314.059	211.713	186.274	367.924	448.376	611.92	565.758	540.834	677.549	801.482	644.401	782.904	539.214	572.848	529.933	448.461	426.19
AT1G02180	13.2507	23.7524	24.0582	29.1329	13.9592	15.1032	17.3541	12.4218	20.768	24.2302	29.2512	36.6442	33.3151	17.4533	23.5095	28.3893	7.61948	11.0308
AT1G02190	0	0	6.01456	13.2422	0	0	3.0181	3.38777	8.65334	2.69225	14.2077	12.5126	5.94912	4.59297	1.5673	0	0	0
AT1G02205	4.41689	2.63915	32.4786	109.469	2.99125	29.2624	0.754525	0	0	0	2.50724	0.893761	0	0	0	0	0	0
AT1G02210	0	0	0	0	0	0	0	0	0	0	0	0	0	0	0	0	0	0
AT1G02220	1.4723	25.072	9.6233	7.94533	6.97959	67.9643	2.26358	3.38777	6.92267	3.58966	5.85023	8.93761	3.56947	10.1045	4.7019	0	4.35399	2.0056
AT1G02228	0	0	0	0	0	0	0	0	0	0	0	0	0	0	0	0.946309	0	0
AT1G02230	1.4723	9.23704	6.01456	10.5938	0	6.60764	3.0181	11.2926	4.32667	8.07674	5.85023	13.4064	17.8474	20.2091	7.8365	0	7.61948	5.014
AT1G02250	0	2.63915	6.01456	4.41407	0	0.943949	3.0181	4.51703	3.46134	6.28191	4.17874	0.893761	0	1.83719	7.05285	1.89262	0	4.0112
AT1G02260	197.288	242.802	256.22	232.18	260.239	265.25	335.764	229.239	250.947	219.867	251.56	239.528	251.053	298.543	322.08	276.322	333.08	327.915
AT1G02270	153.119	147.793	192.466	224.235	255.254	248.259	476.86	354.587	491.51	397.555	406.173	362.867	183.233	211.277	264.874	226.168	234.027	241.675
AT1G02280	2106.86	1867.2	1680.47	1807.12	1533.52	1650.02	1735.41	1679.21	1651.92	1333.56	1378.15	1420.19	1306.43	1586.41	1619.8	1833.95	1712.21	1747.88
AT1G02290	55.9472	96.3291	79.3922	93.5783	64.8105	71.7401	73.1889	60.9799	95.1867	91.5364	80.2318	84.9073	72.5792	77.1619	61.1247	89.8993	58.7789	89.2491
AT1G02300	0	0	0	1.76563	0.997084	4.71975	2.26358	3.38777	4.32667	5.38449	9.19323	7.15008	0	5.51156	5.48555	5.67785	0	4.0112
AT1G02305	2722.28	2397.67	2046.15	2129.35	1642.2	1584.89	1484.91	1690.5	1410.49	1172.02	1203.48	1281.65	1777.6	1601.11	1477.96	1606.83	1649.07	1447.04
AT1G02310	1398.68	1435.7	1038.11	1088.51	511.504	1270.56	355.381	1176.69	575.447	884.851	764.709	849.073	1213.62	1106.91	840.857	636.866	770.656	711.987
AT1G02320	2.94459	1.31958	0	0.882815	2.99125	0	0.754525	0	2.596	6.28191	3.34299	0	0	0	0.78365	3.78524	0	1.0028
AT1G02330	699.341	713.891	696.486	780.408	877.434	799.525	1263.83	1041.18	1362.9	1198.05	764.709	1124.35	955.428	881.85	909.818	749.477	929.577	722.015
AT1G02335	0	0	0	0.882815	0	0	0	0	0	0	0	0	0	0	0	0	0	0
AT1G02340	1.4723	0	2.40582	0.882815	1.99417	3.7758	0.754525	0	0.865334	0	0	0	0	0	1.5673	0	0	0
AT1G02350	10.3061	22.4328	4.81165	6.1797	11.965	3.7758	7.54525	11.2926	13.8453	8.97415	9.19323	2.68128	13.0881	3.67437	6.2692	0.946309	4.35399	14.0392
AT1G02360	0	0	0	1.76563	0	0	2.26358	0	0	5.38449	3.34299	4.4688	0	0	0	0	0	0
AT1G02370	478.496	521.233	516.049	573.829	570.332	454.983	408.953	320.709	402.38	364.351	346.835	350.354	366.466	333.449	307.191	327.423	293.894	312.873
AT1G02380	998.217	1051.7	985.185	1088.51	810.63	1148.79	859.404	1215.08	705.247	640.755	589.202	538.044	863.812	958.093	1057.93	1015.39	1203.88	1534.28
AT1G02390	0	11.8762	1.20291	0.882815	0	18.879	3.0181	1.12926	0.865334	1.79483	1.6715	3.57504	1.18982	2.75578	0	0	0	0
AT1G02391	0	0	0	0	0	0	0	0	0	0	0	0	0	0	0	0	0	0
AT1G02400	89.8101	52.7831	107.059	190.688	66.8047	122.713	8.29978	54.2044	13.8453	27.8199	30.9227	21.4503	187.992	79.9176	121.466	43.5302	75.1063	97.2715
AT1G02405	60.3641	122.721	179.234	101.524	77.7726	139.704	128.269	124.218	98.6481	156.15	137.063	163.558	301.025	216.788	240.581	173.175	137.151	162.453
AT1G02410	694.924	515.955	548.528	618.853	540.42	543.715	591.548	556.724	539.103	608.448	672.777	564.857	408.109	490.529	470.974	600.906	436.487	660.845
AT1G02420	129.562	116.123	162.393	172.149	166.513	107.61	172.032	125.348	236.236	186.662	126.198	167.133	60.681	123.092	103.442	91.792	96.8763	84.2351
AT1G02430	78.0317	122.721	120.291	50.3204	76.7755	50.9733	76.207	62.1092	98.6481	85.2545	75.2173	78.6509	42.8336	67.0573	59.5574	66.2416	94.6993	91.2547
AT1G02440	16.1953	17.1545	4.81165	4.41407	7.97667	16.0471	16.5996	15.8096	18.172	20.6406	22.5652	17.8752	11.8982	22.0462	25.0768	21.7651	21.7699	18.0504
AT1G02450	4.41689	0	1.20291	3.53126	5.98251	0.943949	2.26358	2.25852	2.596	11.6664	4.17874	8.04385	0	2.75578	1.5673	1.89262	5.44249	5.014
AT1G02460	0	0	0	0	0	0	0	0	0	0	0	0	0	0	0	0	0	0
AT1G02470	8.83378	1.31958	6.01456	17.6563	0	37.758	6.0362	0	5.192	1.79483	0.835748	0.893761	4.75929	3.67437	4.7019	0	0	4.0112
AT1G02475	94.2269	73.8963	131.117	117.414	113.668	91.5631	104.124	77.9188	67.4961	79.87	88.5893	74.1821	86.8571	78.0804	77.5814	68.1342	94.6993	95.2659
AT1G02480	0	0	0	0	0	0	0	0	0	0	0	0	0	0	0	0	0	0
AT1G02490	0	0	0	0	0	0	0	0	0	0	0	0	0	0	0	0	0	0
AT1G02500	200.232	199.256	295.916	303.688	165.516	601.296	224.848	245.049	214.603	567.166	501.449	616.695	550.888	430.82	450.599	201.564	165.452	134.375
AT1G02510	0	0	2.40582	0	0	0	0	0	0.865334	0	0	0	0	5.51156	0	0	0	0
AT1G02520	8.83378	14.5153	2.40582	67.0939	88.7405	11.3274	265.593	346.682	376.42	705.368	463.004	789.191	21.4168	13.7789	16.4567	3.78524	11.9735	12.0336
AT1G02530	0	0	0	0	0	0	0.754525	0	0	0.897415	0	0	0	0.918594	0	0	0	0
AT1G02540	0	0	0	0	0	0	0	0	0	0	0	0	0	0	0	0	0	0
AT1G02550	0	0	0	0.882815	0	0.943949	0	0	0	0	1.6715	0	0	0	0	0	0	0
AT1G02560	2946.06	3060.1	2796.77	2586.65	2011.12	2085.18	2056.84	2040.57	1702.11	1762.52	2025.02	1753.56	2217.83	1916.19	1952.07	1991.98	2051.82	2428.78
AT1G02570	0	0	4.81165	0	6.97959	0	6.0362	1.12926	2.596	6.28191	0	3.57504	0	0.918594	6.2692	2.83893	7.61948	0
AT1G02575	0	0	3.60874	0	0	0	0	0	0	0	0	0	0	0	0	0	0	0
AT1G02580	0	0	0	0	0	0	2.26358	0	0	0	0	2.68128	0	0	0	0	0	0
AT1G02590	0	0	0	0	0	0	0	0	0	0	0	0.893761	0	0	0	0	0	0
AT1G02600	0	0	0	0	0	0	0	0	0	0	0	0	0	0	0	0	0	0
AT1G02610	295.932	207.174	253.814	398.149	206.396	300.176	112.424	169.389	117.685	145.381	140.406	92.0573	264.141	240.672	231.96	158.98	294.983	289.809
AT1G02620	0	0	3.60874	0.882815	0	5.66369	0	1.12926	0	0.897415	0.835748	0.893761	0	11.9417	4.7019	4.73154	0	1.0028
AT1G02630	0	0	0	0	0	0	0	0	0	0	0	0	0	0	0	0	0	0
AT1G02640	35.3351	32.9894	28.8699	39.7267	25.9242	61.3567	29.4265	28.2315	26.8254	53.8449	43.4589	42.0067	33.3151	27.5578	7.8365	28.3893	20.6815	15.042
AT1G02650	63.3087	39.5873	72.1747	41.4923	25.9242	48.1414	9.80883	41.7826	19.9027	26.9225	29.2512	21.4503	58.3013	22.9648	32.1297	31.2282	30.4779	18.0504
AT1G02660	553.583	597.768	887.749	595.9	488.571	586.192	96.5792	271.022	97.7827	153.458	168.821	186.796	685.338	433.576	479.594	584.819	562.753	816.279
AT1G02670	1.4723	6.59789	25.2612	7.06252	5.98251	8.49554	8.29978	3.38777	1.73067	7.17932	1.6715	1.78752	8.32876	8.26734	26.6441	9.46309	38.0974	25.07
AT1G02680	1040.91	1153.31	953.909	1095.57	891.393	749.496	786.215	1034.4	786.589	564.474	704.535	689.089	1118.43	959.93	1017.18	1251.02	1223.47	1439.02
AT1G02681	2.94459	0	0	0	0	0	7.54525	3.38777	7.78801	7.17932	8.35748	9.83137	7.13894	1.83719	7.05285	0	0	4.0112
AT1G02690	618.364	604.366	617.094	553.525	490.566	496.517	633.047	562.371	564.198	581.525	524.85	530.894	362.896	643.015	612.814	504.383	472.408	530.481
AT1G02700	24793.5	23047.7	24941.2	20960.7	18980.5	14972	5681.57	15045.1	7266.21	6825.74	10535.4	6338.55	24384.2	15674.9	16803.8	17600.4	18907.2	26581.2
AT1G02710	26.5013	18.4741	57.7398	23.836	29.9125	46.2535	24.1448	28.2315	13.8453	33.2044	44.2946	27.7066	102.325	33.988	30.5624	45.4228	78.3718	90.2519
AT1G02720	55.9472	64.6593	57.7398	45.9064	28.9154	44.3656	12.8269	31.6192	32.0174	35.8966	37.6087	24.1315	36.8845	21.1277	11.7548	50.1544	22.8584	11.0308
AT1G02730	0	0	1.20291	3.53126	0	17.935	2.26358	3.38777	7.78801	5.38449	1.6715	7.15008	7.13894	22.9648	6.2692	2.83893	7.61948	6.0168
AT1G02740	388.686	333.853	407.787	323.993	360.945	356.813	400.653	300.383	357.383	245.892	330.12	270.809	348.618	327.938	349.508	269.698	235.115	243.68
AT1G02750	1142.5	672.984	947.895	1337.46	1082.83	541.827	1791.24	2569.06	2329.48	2337.77	2571.6	2293.39	567.546	815.711	710.771	527.094	545.337	532.486
AT1G02760	0	0	0	0	0	0	0.754525	1.12926	1.73067	2.69225	3.34299	1.78752	0	6.43015	3.91825	0	0	1.0028
AT1G02770	487.33	585.892	536.499	481.134	401.825	465.367	418.761	421.213	428.34	551.91	481.391	540.725	830.497	655.876	799.323	432.463	483.293	397.108
AT1G02780	8091.74	7324.97	7127.25	8121.89	6319.52	8178.37	6707.73	6809.43	7403.8	7108.43	6197.91	7460.22	6779.61	6653.37	6751.15	5635.27	5432.69	4490.53
AT1G02790	145.757	97.6487	185.248	32.6641	13.9592	567.313	1.50905	1.12926	0	0	25.9082	0	58.3013	2.75578	12.5384	0.946309	0	5.014
AT1G02800	0	0	2.40582	0	0	0	0	0	0	0	0	0	0	0	0	0	0	0
AT1G02810	191.398	131.958	187.654	152.727	96.7172	125.545	58.853	95.9869	32.8827	26.025	52.6521	25.9191	167.765	108.394	122.249	109.772	156.744	146.409
AT1G02813	0	3.95873	0	0	2.99125	1.8879	3.0181	1.12926	0	0.897415	0	0	0	4.59297	0	0.946309	0	0
AT1G02816	2843	2211.61	2933.9	2794.11	2256.4	1577.34	1312.12	1534.66	1516.07	1119.08	1824.44	1173.51	1972.73	1393.51	1083.79	1150.71	1443.35	1870.22
AT1G02820	7.36148	1.31958	4.81165	10.5938	5.98251	15.1032	25.6539	10.1633	25.0947	15.2561	25.0724	19.6627	3.56947	11.9417	14.8894	0	22.8584	11.0308
AT1G02830	0	0	0	0	0	0	0	0	0	0	0	0	0	0	0	0	0	0
AT1G02840	1326.54	1456.81	1427.86	1393.08	2382.03	2557.16	3244.46	3060.29	3220.77	3151.72	3211.78	3118.33	3250.6	3593.54	3798.35	4003.83	4189.63	3864.79
AT1G02850	10553.4	9021.95	7011.77	8776.06	7862.01	6680.33	11058.3	8830.8	9900.29	8097.38	7957.99	7518.31	6238.24	5654.86	6295.85	7943.32	8923.5	8798.56
AT1G02860	166.369	200.576	172.016	218.055	342.997	222.772	812.624	701.269	976.962	677.549	834.076	637.251	243.914	417.96	329.133	321.745	389.682	375.047
AT1G02870	1939.01	1707.53	1613.1	1862.74	1604.31	1514.09	2013.83	1731.15	1910.66	1618.04	1746.71	1423.76	1495.61	1225.4	1550.84	1068.38	1268.1	1200.35
AT1G02880	1210.23	1258.88	1027.29	1093.81	1232.4	947.725	1404.93	1273.8	1368.09	1216	1633.89	1215.51	1152.94	1284.19	1403.52	1272.79	1378.04	1428.99
AT1G02890	6701.89	8206.45	6401.9	5061.18	9007.66	8401.15	10158.9	8555.26	9678.76	8259.81	8821.32	7867.77	6834.35	6636.84	6226.88	8985.2	8621.99	10744
AT1G02900	5.88918	0	6.01456	4.41407	0	0.943949	0	1.12926	0	0.897415	3.34299	0.893761	0	1.83719	0	0	0	0
AT1G02910	496.164	390.595	329.598	358.423	580.303	590.912	635.31	714.82	712.17	608.448	630.99	572.901	637.745	688.027	716.256	882.906	919.78	860.402
AT1G02920	803.874	773.272	6004.94	2649.33	2172.65	22287.6	1859.9	2902.19	896.486	16776.3	10677.5	15780.2	4748.59	8117.61	8294.94	2082.83	2114.95	516.442
AT1G02930	1305.93	1228.53	7488.13	3854.37	2377.05	24556.8	1781.43	3140.47	1218.39	15348.5	9525.85	15538	7023.53	8779.92	8496.33	2164.21	2428.44	548.531
AT1G02940	0	0	0	0	0	0.943949	0	0	0	0.897415	0	0	2.37965	0	0	0	0	0
AT1G02950	0	0	0	0	0	0	0	0	0	0	0.835748	0	0	0	0	0	0	0
AT1G02952	0	0	0	0	0	0	0	0	0	0	0	0	0	0	0	0	0	0
AT1G02960	267.958	304.822	212.915	240.126	341.003	359.645	414.989	407.662	384.208	290.763	274.125	359.292	387.882	406.018	398.878	590.497	608.47	549.534
AT1G02965	0	0	0	0	0	0	2.26358	0	0	0	0	0	0	0	0	0	0	0
AT1G02970	0	0	4.81165	0	0	0	7.54525	2.25852	5.192	8.07674	2.50724	9.83137	0	3.67437	0	0	2.17699	0
AT1G02980	13.2507	11.8762	8.42038	4.41407	4.98542	13.2153	39.2353	35.007	51.92	43.9733	48.4734	28.6003	13.0881	7.34875	6.2692	5.67785	4.35399	6.0168
AT1G02990	703.758	708.613	534.093	474.954	621.184	578.641	618.711	466.384	608.33	579.73	549.086	670.32	377.174	362.844	383.989	569.678	500.709	621.735
AT1G03000	206.121	252.039	246.597	200.399	392.851	365.308	663.982	264.246	550.352	618.319	468.019	536.256	329.581	293.95	267.225	426.785	375.532	399.114
AT1G03010	0	0	0	0	0	0	0	0	0	0	0	0	0	0	0	0	0	1.0028
AT1G03020	0	0	0	0	0	0	0	0	0	0	0	0	0	0	0	0	0	0
AT1G03022	0	0	0	0	0	0	0	0	0	0	0	0	0	0	0	0	0	0
AT1G03030	2840.06	2272.31	2384.17	2491.3	2259.39	1902.06	1665.24	1941.19	1651.92	1446.63	1666.48	1441.64	2091.71	1986.92	2028.87	2452.83	2584.09	2920.15
AT1G03040	1095.39	1089.97	1151.19	1145.89	1112.75	1224.3	1515.84	1498.53	1606.06	1445.74	1318.81	1451.47	1150.56	1447.7	1458.37	1186.67	1230	1093.05
AT1G03050	11.7784	14.5153	18.0437	5.29689	0	73.628	0	0	0	0.897415	2.50724	0	2.37965	1.83719	3.91825	2.83893	0	0
AT1G03055	2.94459	0	2.40582	0	0	0.943949	0	4.51703	0	0	0	0	0	0	0.78365	4.73154	0	0
AT1G03060	664.006	777.231	903.387	425.517	1046.94	681.531	1041.24	723.855	729.477	842.673	986.182	824.047	396.211	461.134	604.978	815.718	666.16	1317.68
AT1G03070	82.4486	127.999	132.32	84.7502	82.758	92.507	50.5532	91.4699	38.0747	55.6397	87.7535	31.2816	173.714	271.904	222.557	159.926	222.053	241.675
AT1G03080	226.734	283.709	307.945	287.798	353.965	628.67	145.623	295.866	236.236	438.836	280.811	429.005	224.877	258.125	270.359	332.154	326.549	191.535
AT1G03090	649.283	985.724	910.604	743.33	921.306	920.35	399.898	814.195	377.286	495.373	400.323	539.831	868.571	863.478	913.736	1450.69	1255.04	1311.66
AT1G03100	75.0871	110.844	134.726	128.891	107.685	123.657	85.2613	63.2385	121.147	156.15	101.961	121.551	136.83	134.115	107.36	125.859	108.85	68.1903
AT1G03103	48.5858	92.3704	76.9864	46.7892	33.9009	50.0293	33.1991	45.1703	27.6907	15.2561	31.7584	35.7504	73.7691	33.0694	58.7738	65.2953	66.3983	84.2351
AT1G03106	27147.7	25225	29941.7	29056.1	36626.9	23692.2	8253.75	14871.2	9116.29	10895.5	15280	10473.1	19939.1	23941.3	24555.7	15519.5	17984.2	21932.2
AT1G03110	107.478	97.6487	80.5951	97.9924	98.7114	112.33	126.006	97.1162	123.743	132.817	116.169	107.251	116.603	93.6965	115.197	85.1678	67.4868	54.1512
AT1G03120	1712.28	2165.43	2242.23	1627.91	1753.87	1659.46	503.268	1663.4	649.866	754.726	989.525	815.11	4104.89	2206.46	2300.01	2985.6	2813.77	3756.49
AT1G03130	189.926	390.595	261.032	272.79	356.956	375.692	158.45	287.961	220.66	262.943	319.256	232.378	629.417	357.333	369.883	539.396	482.204	784.189
AT1G03140	2519.1	2218.21	1896.99	2412.73	2009.12	2205.07	1862.17	2241.58	2391.78	1987.77	1715.79	1996.66	2911.5	2913.78	2771.77	2108.38	2385.99	1806.04
AT1G03150	201.705	259.957	273.061	281.618	315.079	261.474	631.538	403.145	470.742	370.633	464.676	356.61	199.89	288.438	244.499	173.175	242.735	282.789
AT1G03160	303.293	352.327	245.394	256.016	467.633	303.952	603.62	381.689	492.375	468.451	472.198	435.261	279.609	250.776	217.855	479.779	370.089	418.167
AT1G03170	0	0	0	1.76563	0	0	2.26358	1.12926	2.596	2.69225	0	0.893761	0	0	2.35095	0	4.35399	0
AT1G03180	128.09	110.844	58.9427	82.1018	135.603	101.947	282.947	224.722	261.331	211.79	261.589	168.921	48.7828	117.58	161.432	162.765	128.443	170.476
AT1G03190	446.106	525.192	483.571	430.814	691.977	490.854	1121.98	806.29	1188.97	836.391	837.419	904.486	590.152	613.62	637.891	702.161	794.603	683.909
AT1G03200	55.9472	59.381	51.7252	52.0861	56.8338	85.8994	172.786	101.633	153.164	122.946	132.884	113.508	49.9726	103.801	86.2015	123.966	109.938	106.297
AT1G03210	295.932	323.296	262.235	265.727	307.102	315.279	642.855	508.166	592.754	415.503	471.362	441.518	366.466	417.96	406.714	757.047	890.391	761.125
AT1G03220	6943.35	6736.44	7580.75	9330.47	5411.18	14070.5	13394.3	6197.37	9175.14	15992.8	11977.1	15299.4	6400.06	6900.47	7208.01	5164.95	4408.41	2173.07
AT1G03230	1918.4	2422.74	2861.73	2980.38	3437.95	4740.51	8510.29	3883.52	5770.91	7832.64	9039.45	7969.66	2953.14	2837.54	2993.54	2768.9	2323.94	1355.78
AT1G03240	0	0	1.20291	0	1.99417	0	11.3179	6.77555	10.384	15.2561	17.5507	13.4064	3.56947	2.75578	0	1.89262	6.53098	1.0028
AT1G03250	351.879	323.296	384.932	420.22	317.073	397.403	521.377	433.635	470.742	507.937	471.362	476.374	416.438	351.821	312.676	253.611	340.7	331.927
AT1G03260	164.897	149.112	107.059	98.8752	98.7114	172.743	183.35	189.715	173.932	144.484	137.063	146.577	203.46	188.312	161.432	141.946	132.797	129.361
AT1G03270	792.095	965.931	845.647	775.111	923.3	840.115	299.546	715.95	266.523	425.375	495.598	403.086	1405.18	1073.84	1043.82	1268.05	1356.27	1615.51
AT1G03280	387.214	522.553	378.917	396.384	449.685	555.042	451.961	441.54	521.796	467.553	239.86	536.256	649.644	635.667	460.003	581.034	574.727	446.246
AT1G03290	0	11.8762	14.4349	12.3594	4.98542	56.6369	8.29978	7.90481	2.596	13.4612	11.7005	18.769	4.75929	7.34875	8.62015	0	1.0885	0
AT1G03300	0	17.1545	10.8262	7.94533	6.97959	10.3834	21.8812	16.9389	41.536	47.563	19.2222	55.4132	20.227	22.9648	14.8894	9.46309	13.062	2.0056
AT1G03310	86.8655	65.9789	49.3194	24.7188	39.8834	49.0854	20.3722	19.1974	24.2294	26.9225	33.4299	31.2816	8.32876	33.988	45.4517	15.1409	35.9204	12.0336
AT1G03320	1.4723	0	0	1.76563	7.97667	2.83185	5.28168	0	4.32667	0.897415	1.6715	4.4688	0	0.918594	0	6.62416	8.70798	11.0308
AT1G03330	1361.87	1294.51	1261.85	1248.3	1170.58	774.038	889.585	886.468	869.661	665.882	917.651	682.833	1016.11	894.71	977.212	738.121	804.4	907.533
AT1G03340	110.422	113.484	107.059	167.735	80.7638	132.153	115.442	123.089	118.551	169.611	144.584	126.914	128.501	213.114	257.037	135.322	104.496	60.168
AT1G03350	1841.84	1484.52	1656.41	1748.86	1240.37	1279.05	1014.08	1561.76	1715.09	1380.22	1176.73	1446.1	1757.37	1539.56	1159.02	1050.4	1096.12	948.648
AT1G03360	276.792	164.947	180.437	256.899	285.166	334.158	423.289	298.124	482.856	377.812	213.116	373.592	218.928	308.647	340.104	221.436	206.815	120.336
AT1G03365	524.137	501.439	478.759	562.353	637.137	656.045	491.196	642.548	609.195	522.296	483.062	487.993	694.857	699.968	602.627	751.369	716.231	685.915
AT1G03370	125.145	109.525	180.437	158.907	202.408	408.73	252.766	220.205	275.176	466.656	290.004	517.487	166.575	273.741	202.965	182.638	145.859	156.437
AT1G03380	2595.66	3288.39	2633.17	1955.43	2688.14	2251.32	1878.01	1801.17	1621.64	1672.78	1815.24	1637.37	2399.87	1641.53	1699.74	2208.68	1951.68	2985.33
AT1G03390	54.475	48.8244	20.4495	18.5391	33.9009	41.5338	28.672	41.7826	25.96	52.9475	31.7584	33.0691	35.6947	38.5809	60.3411	65.2953	104.496	55.154
AT1G03400	73.6148	64.6593	46.9136	53.8517	32.9038	64.1885	27.9174	31.6192	25.96	39.4863	53.4879	33.9629	118.982	53.2784	86.9852	63.4027	31.5664	42.1176
AT1G03410	4.41689	3.95873	6.01456	0	2.99125	2.83185	5.28168	6.77555	10.384	9.87157	16.715	15.1939	11.8982	6.43015	7.05285	2.83893	5.44249	10.028
AT1G03420	0	0	0	0	0	0	0	0	0	0	0	0.893761	0	0	0	0	0	0
AT1G03430	326.85	229.606	283.887	270.141	253.259	270.913	194.667	237.144	204.219	174.996	203.087	166.239	258.192	241.59	258.605	274.43	267.77	266.745
AT1G03440	521.193	436.78	446.28	460.829	346.985	328.494	205.231	327.485	229.314	336.531	326.777	361.079	481.878	457.46	492.916	408.805	517.036	439.226
AT1G03445	2.94459	0	0	1.76563	0	0	0.754525	0	0	0	0	0	1.18982	0	0	0	1.0885	2.0056
AT1G03457	5.88918	0	3.60874	7.06252	0.997084	6.60764	21.8812	4.51703	29.4214	40.3837	30.0869	32.1754	10.7084	4.59297	9.4038	10.4094	0	9.02519
AT1G03470	6536.99	5131.84	6013.36	5946.64	3923.53	4300.63	865.44	3194.67	1269.44	1440.35	1155	1542.63	6572.58	4168.58	3752.9	3953.68	5262.89	4715.16
AT1G03475	1780.01	1637.6	1420.64	1596.13	1376.97	1235.63	1451.71	1407.06	1416.55	1244.71	1297.08	1203.9	1275.49	1302.57	1427.03	1379.72	1391.1	1311.66
AT1G03490	0	0	0	0	0	0	0	0	0	0.897415	1.6715	0.893761	0	0	0	0	0	1.0028
AT1G03495	29.4459	27.7111	24.0582	44.1407	60.8221	83.0675	82.2432	54.2044	112.493	132.817	93.6038	207.352	86.8571	78.0804	97.9563	57.7248	83.8143	61.1707
AT1G03502	1.4723	0	0	0	0	4.71975	4.52715	2.25852	2.596	2.69225	5.85023	8.04385	0	1.83719	0.78365	0.946309	2.17699	2.0056
AT1G03506	11.7784	2.63915	12.0291	4.41407	25.9242	12.2713	15.845	4.51703	15.576	10.769	17.5507	11.6189	4.75929	14.6975	6.2692	3.78524	1.0885	4.0112
AT1G03510	159.008	133.277	139.538	163.321	106.688	101.947	52.0622	105.021	59.708	67.3061	75.2173	62.5632	114.223	144.219	98.7399	115.45	111.027	80.2239
AT1G03515	0	0	0	0	0	0	0	0	0	0	0	0	0	0	0	0	0	0
AT1G03520	114.839	114.803	69.7689	112.117	75.7784	112.33	175.804	138.899	149.703	139.099	181.357	151.046	114.223	131.359	150.461	130.591	130.62	177.495
AT1G03530	530.027	692.778	568.977	464.36	660.07	856.162	1002.01	810.807	966.578	1084.08	730.444	1143.12	1013.73	1011.37	909.818	1092.04	915.426	901.516
AT1G03540	25.029	13.1958	16.8408	15.8907	26.9213	31.1503	67.1527	40.6533	76.1494	84.357	114.497	82.226	32.1252	54.197	40.7498	35.0134	25.0354	33.0924
AT1G03550	61.8364	77.8551	52.9281	91.8127	105.691	165.191	385.562	266.505	205.949	204.611	238.188	182.327	133.26	167.184	199.831	299.034	431.045	373.041
AT1G03545	0	0	2.40582	0	0.997084	0	1.50905	2.25852	1.73067	0.897415	2.50724	0	0	4.59297	0	0.946309	1.0885	1.0028
AT1G03560	131.034	183.421	127.509	134.188	161.528	198.229	156.187	151.321	194.7	236.02	159.628	227.909	174.904	148.812	137.922	201.564	152.39	169.473
AT1G03570	0	0	0	0	0	0	0	0	0	0	0	0	0	0	0	0	0	0
AT1G03580	139.868	96.3291	120.291	113.883	102.7	100.059	54.3258	63.2385	58.8427	66.4087	71.8743	50.9444	98.7553	105.638	65.043	146.678	117.558	152.425
AT1G03590	332.739	217.73	380.12	297.509	280.181	382.299	163.732	214.559	151.433	157.945	157.121	176.965	320.063	327.938	328.349	363.383	301.514	291.815
AT1G03600	3133.05	2761.88	2700.54	2764.09	2308.25	2238.1	1008.05	1863.28	917.254	1140.61	1569.53	1154.74	3408.84	1893.22	1850.2	2048.76	1811.26	2445.83
AT1G03610	2483.76	2142.99	2219.37	2439.22	2080.92	1975.69	3239.93	1636.3	1503.09	1020.36	1199.3	1027.82	2146.44	1888.63	1769.48	1588.85	1776.43	1886.27
AT1G03620	27.9736	42.2265	22.8553	32.6641	46.863	66.0764	39.9898	46.2996	33.748	34.9992	40.1159	23.2378	51.1624	56.9528	53.2882	129.644	158.921	145.406
AT1G03630	23.5567	34.309	36.0874	24.7188	34.898	60.4127	42.2534	46.2996	25.96	22.4354	30.9227	20.5565	46.4031	62.4644	65.043	36.906	45.7169	74.2071
AT1G03640	0	0	0	0	0	0	0	0	0	0	0	0	0	0	0	0	0	0
AT1G03650	312.127	195.297	222.539	313.399	200.414	158.583	136.569	169.389	109.897	98.7157	132.884	113.508	143.969	123.092	208.451	214.812	210.08	132.369
AT1G03660	10.3061	2.63915	6.01456	0.882815	0	0	8.29978	12.4218	4.32667	5.38449	0	1.78752	10.7084	7.34875	2.35095	5.67785	5.44249	4.0112
AT1G03670	0	5.27831	13.232	1.76563	1.99417	28.3185	7.54525	4.51703	4.32667	23.3328	14.2077	28.6003	2.37965	32.1508	10.9711	6.62416	5.44249	2.0056
AT1G03680	1302.98	1253.6	1235.39	1068.21	1078.85	808.964	682.091	775.8	681.018	600.371	795.632	566.644	1168.41	734.875	773.463	805.309	843.586	1033.89
AT1G03687	110.422	126.679	168.408	108.586	112.671	190.678	141.096	120.831	123.743	157.945	183.865	176.965	139.209	207.602	171.619	182.638	197.018	136.381
AT1G03700	0	0	1.20291	0.882815	0	0	0	0	0	0	0	0.893761	0	0	0	0	0	0
AT1G03710	0	0	4.81165	13.2422	0	13.2153	0.754525	0	0	1.79483	2.50724	0	1.18982	1.83719	12.5384	0	6.53098	3.0084
AT1G03720	0	0	0	0	0	0	0	0	0	0	0	0	0	0	0	0	0	0
AT1G03730	186.982	125.36	215.321	269.258	278.187	156.696	272.384	238.273	298.54	288.968	305.884	286.897	207.029	202.091	185.725	131.537	161.098	121.339
AT1G03740	250.29	216.411	348.844	254.251	321.061	478.582	214.285	276.668	238.832	392.17	294.183	472.799	223.687	384.891	431.791	275.376	371.178	280.784
AT1G03743	0	0	2.40582	0	0	0	1.50905	0	0	0.897415	7.52173	3.57504	0	0	0	0	0	0
AT1G03746	4.41689	0	3.60874	1.76563	0	0	3.0181	3.38777	2.596	3.58966	6.68598	1.78752	0	0	0.78365	3.78524	0	1.0028
AT1G03750	351.879	277.111	338.018	292.212	328.041	241.651	325.955	324.097	327.096	288.07	254.903	270.809	295.076	327.019	239.797	250.772	250.354	233.652
AT1G03760	1782.95	1892.27	1486.8	1567	1521.55	1492.38	1489.43	1914.09	1598.27	1255.48	1043.01	1225.35	1832.33	1932.72	1916.81	2059.17	2253.19	2039.69
AT1G03770	2115.69	2142.99	1626.34	1621.73	2074.93	1990.79	1466.04	2147.85	1749.71	1419.71	1104.86	1470.24	2288.03	1951.09	1835.31	1791.36	2397.96	2183.09
AT1G03780	64.781	80.4942	42.1019	37.961	60.8221	53.8051	44.517	60.9799	43.2667	49.3578	39.2801	33.9629	80.908	75.3247	61.1247	124.913	106.673	110.308
AT1G03790	24669.8	28231	33041.6	29915.1	20387.4	30171.4	10022.4	14950.2	6495.2	9764.78	12129.2	9842.99	39953.1	28482.8	32512.1	31338.9	32761.6	38561.6
AT1G03800	1.4723	0	8.42038	2.64844	0	11.3274	2.26358	0	1.73067	4.48708	5.01449	4.4688	0	10.1045	13.3221	3.78524	0	1.0028
AT1G03810	0	0	0	0	0	0	0	1.12926	0	0	0	0	0	0	1.5673	0	0	0
AT1G03820	0	0	0	0	2.99125	0.943949	0	0	0	0.897415	0	0	3.56947	0	0.78365	2.83893	0	0
AT1G03830	100.116	135.916	152.77	114.766	165.516	245.427	311.619	233.756	340.076	297.942	207.265	282.428	261.761	171.777	198.263	189.262	204.638	189.529
AT1G03840	5.88918	3.95873	14.4349	35.3126	8.97376	10.3834	12.8269	6.77555	8.65334	22.4354	17.5507	14.3002	16.6575	23.8834	19.5913	32.1745	27.2124	26.0728
AT1G03850	23.5567	19.7937	26.4641	67.0939	20.9388	32.0943	27.9174	14.6804	37.2094	126.536	77.7245	110.826	9.51859	38.5809	29.7787	15.1409	19.593	10.028
AT1G03860	1146.92	1171.78	1228.17	1293.32	1407.88	1206.37	2959.25	1666.79	2666.96	2222	2481.34	2162.9	1224.33	1553.34	1666.82	1285.09	1394.37	1365.81
AT1G03870	1.4723	2.63915	1.20291	4.41407	0.997084	26.4306	2.26358	4.51703	1.73067	18.8457	10.029	6.25632	15.4677	12.8603	3.1346	17.9799	21.7699	14.0392
AT1G03880	472600	432284	273481	296042	221006	239877	138713	214332	141137	137383	169461	131628	224104	175575	154727	210551	182776	218308
AT1G03890	8629.13	11658.5	9250.39	9221.88	5242.67	10541.1	5298.28	10464.8	5808.99	6785.36	5514.26	6779.17	16726.5	8344.5	7939.16	9544.47	7542.2	5486.31
AT1G03900	2539.71	1770.87	1935.49	2054.31	1635.22	1900.17	1256.28	1479.33	1132.72	1591.12	1725.82	1527.44	1716.92	1962.12	2287.47	1463.94	1485.8	1794.01
AT1G03905	613.947	604.366	620.703	716.845	646.111	813.684	518.359	649.323	405.842	457.682	544.072	463.862	653.213	710.073	792.27	826.128	1000.33	1064.97
AT1G03910	3110.96	3366.24	2425.07	2764.98	3924.52	4361.04	3893.35	4436.86	4636.46	4347.98	3148.26	4635.94	4492.77	4501.11	3940.98	5174.42	5000.56	4653.99
AT1G03920	0	3.95873	2.40582	3.53126	2.99125	4.71975	9.80883	5.64629	12.98	8.07674	12.5362	8.93761	5.94912	14.6975	10.1875	4.73154	4.35399	4.0112
AT1G03930	245.873	352.327	357.265	293.094	339.009	352.093	344.818	338.777	387.67	434.349	351.014	390.573	364.086	277.415	318.946	387.987	413.629	337.943
AT1G03935	27.9736	30.3503	20.4495	33.547	30.9096	46.2535	71.6799	27.1022	56.2467	52.9475	84.4105	43.7943	26.1761	51.4412	46.2354	12.302	38.0974	26.0728
AT1G03940	55.9472	48.8244	44.5077	38.8438	66.8047	77.4038	230.13	91.4699	307.194	315.89	270.782	381.636	108.274	137.789	129.302	89.8993	149.124	113.316
AT1G03950	462.301	381.358	485.976	488.196	548.396	466.311	572.685	568.017	445.647	435.246	426.231	408.449	466.411	505.226	534.449	461.799	616.09	581.624
AT1G03960	129.562	149.112	114.277	106.821	225.341	246.371	581.739	324.097	446.512	465.759	427.067	396.83	173.714	308.647	297.003	353.92	309.133	404.128
AT1G03970	558	519.913	415.005	474.071	367.924	429.497	204.476	437.023	364.306	320.377	228.159	311.029	534.231	568.609	530.531	361.49	414.718	261.731
AT1G03980	11.7784	7.91746	4.81165	11.4766	21.9359	10.3834	9.0543	20.3266	19.0373	15.2561	20.8937	25.9191	23.7965	41.3367	37.6152	26.4966	17.416	39.1092
AT1G03982	0	0	3.60874	0	0	0	5.28168	1.12926	10.384	2.69225	10.8647	7.15008	0	1.83719	0	2.83893	0	0
AT1G03990	1681.36	2920.22	2399.81	1765.63	2785.85	2582.64	2684.6	3714.13	3961.5	4214.26	3501.78	4277.54	4917.54	3522.81	3329.73	4398.44	3906.62	4202.73
AT1G04000	565.362	721.809	703.704	731.853	563.353	659.82	397.635	536.398	377.286	696.394	949.41	623.845	1532.49	645.771	736.631	803.416	907.807	945.64
AT1G04010	108.95	120.082	132.32	137.719	184.461	225.604	114.688	182.94	130.665	163.33	165.478	157.302	199.89	128.603	185.725	229.953	259.062	270.756
AT1G04020	0	0	0	0.882815	0	3.7758	0.754525	0	0	4.48708	0	0	0	0	1.5673	0	0	0
AT1G04030	113.367	203.215	156.379	145.664	93.7259	203.893	118.46	123.089	115.955	131.023	129.541	127.808	159.436	180.044	170.836	166.55	155.655	133.372
AT1G04040	22.0844	26.3915	16.8408	30.0157	11.965	42.4777	14.336	39.524	19.0373	21.538	19.2222	19.6627	95.1859	47.7669	57.9901	22.7114	11.9735	17.0476
AT1G04050	16.1953	22.4328	40.899	30.0157	34.898	43.4217	21.1267	70.014	59.708	96.0234	28.4154	90.2698	59.4912	134.115	82.2833	53.9396	51.1594	21.0588
AT1G04070	593.335	533.109	733.776	655.931	790.688	349.261	1506.79	911.311	1639.81	918.056	1350.57	1002.8	738.88	457.46	441.979	421.107	362.47	461.288
AT1G04080	1361.87	1351.25	1561.38	1323.34	2175.64	2481.64	2747.98	2239.32	2395.24	2292.9	2042.57	2145.03	1534.87	2124.71	2383.08	3425.64	3430.94	3832.7
AT1G04090	1.4723	1.31958	1.20291	4.41407	12.9621	6.60764	2.26358	2.25852	5.192	5.38449	1.6715	5.36256	3.56947	6.43015	5.48555	14.1946	26.1239	3.0084
AT1G04100	113.367	120.082	158.784	128.891	150.56	100.059	66.3982	85.8236	78.7454	80.7674	86.082	96.5261	132.07	125.847	112.062	92.7383	83.8143	127.355
AT1G04110	0	0	0	1.76563	0	2.83185	0.754525	4.51703	2.596	5.38449	13.372	7.15008	5.94912	1.83719	6.2692	0	6.53098	0
AT1G04120	2374.81	2967.73	2787.15	1900.7	3398.06	2799.75	1300.8	2045.09	1328.29	1711.37	1684.03	1683.85	2100.04	1986	2112.72	2854.07	2830.09	4053.31
AT1G04130	462.301	472.409	446.28	503.204	540.42	442.712	788.479	600.765	633.424	595.884	637.676	511.231	581.824	625.562	601.06	564.946	659.629	598.671
AT1G04140	2103.91	2797.5	1882.56	1907.76	2340.16	2422.17	3179.57	2193.02	2507.74	2817.88	3197.57	2668.77	2224.97	2342.41	2200.49	2416.87	2359.86	2848.95
AT1G04150	0	0	0	0	0	0	0	0	0	0	0.835748	0	0	0	0	1.89262	0	0
AT1G04160	14.723	81.8138	34.8844	22.9532	54.8396	64.1885	79.9797	54.2044	57.9774	86.1519	84.4105	73.2884	47.5929	34.9066	41.5335	39.745	29.3894	51.1428
AT1G04170	3233.16	3137.95	3116.74	2969.79	2711.07	2714.8	4068.4	3073.84	3752.09	3002.75	3163.31	3093.31	2498.63	2534.4	2486.52	2787.83	2433.88	2495.97
AT1G04171	0	0	2.40582	2.64844	0.997084	5.66369	1.50905	4.51703	3.46134	3.58966	0.835748	0.893761	7.13894	0.918594	1.5673	18.9262	17.416	27.0756
AT1G04180	0	0	0	0	0	0	0	0	0	0.897415	0	0.893761	0	0	0	0	0	0
AT1G04190	605.114	661.108	553.34	740.681	520.478	670.204	1008.8	592.861	746.783	712.548	612.603	647.083	468.79	663.225	639.459	572.517	497.443	582.626
AT1G04200	357.768	452.615	274.264	325.759	311.09	422.889	307.092	350.07	264.792	346.402	274.125	345.885	297.456	327.019	287.6	320.799	377.709	423.181
AT1G04210	1079.19	1174.42	1075.4	988.752	1844.61	1437.63	2740.44	2051.86	3062.42	3090.7	3061.34	3210.39	815.029	1411.88	1266.38	1479.08	1449.88	1746.88
AT1G04220	1.4723	3.95873	0	13.2422	6.97959	11.3274	0.754525	0	1.73067	4.48708	0	0.893761	5.94912	0	2.35095	0	0	1.0028
AT1G04230	580.085	395.873	522.064	408.743	518.484	495.573	466.297	636.902	520.931	506.142	488.912	543.406	793.612	612.702	666.886	610.369	686.842	683.909
AT1G04240	5.88918	7.91746	6.01456	3.53126	0	6.60764	4.52715	9.03407	2.596	3.58966	14.2077	8.93761	10.7084	19.2905	18.8076	13.2483	15.239	21.0588
AT1G04250	0	0	0	1.76563	0	4.71975	0	0	0	1.79483	0	0.893761	0	0	1.5673	0	0	0
AT1G04260	1151.34	849.808	943.083	969.33	780.717	642.829	544.767	519.459	539.968	402.042	617.618	460.287	949.479	560.342	615.949	777.866	757.594	756.111
AT1G04270	5147.15	4176.46	4601.14	5901.62	5528.83	4855.67	4077.45	3078.36	3608.44	4060.8	4375.14	3962.04	2929.35	3658.76	4257.57	2569.23	2471.98	2336.52
AT1G04280	35.3351	44.8656	64.9572	66.2111	67.8017	108.554	31.6901	79.0481	68.3614	94.2286	78.5603	110.826	92.8062	180.963	153.595	83.2752	66.3983	65.1819
AT1G04290	22.0844	10.5566	30.0728	22.0704	14.9563	4.71975	15.845	13.5511	11.2493	7.17932	10.029	10.7251	19.0372	8.26734	8.62015	17.9799	15.239	13.0364
AT1G04295	0	0	0	0	0	0	0	0	0	0	0	0	0	0	0	0	0	0
AT1G04300	2379.23	2908.35	2730.61	2121.4	3978.37	4693.31	3648.88	3936.59	3937.27	4317.46	3786.77	4287.37	3321.99	3891.16	3962.14	5271.89	5237.85	5492.33
AT1G04310	131.034	149.112	190.06	192.454	185.458	293.568	61.1165	169.389	48.4587	139.099	95.2753	143.002	310.544	252.613	225.691	254.557	186.133	186.521
AT1G04320	0	0	0	0	0	0	0	0	0	0	0	0	0	0	0	0	0	0
AT1G04330	8.83378	7.91746	7.21747	10.5938	1.99417	5.66369	3.0181	11.2926	3.46134	2.69225	3.34299	4.4688	11.8982	5.51156	3.1346	25.5503	9.79648	6.0168
AT1G04340	173.731	199.256	188.857	232.18	324.052	189.734	617.956	260.859	430.071	354.479	407.845	368.229	182.043	191.986	235.879	207.242	167.629	233.652
AT1G04350	612.475	456.574	441.469	393.735	371.912	333.214	467.806	392.982	398.919	297.942	355.193	299.41	316.493	316.915	328.349	449.497	427.78	665.859
AT1G04360	169.314	217.73	238.177	147.43	149.563	235.043	95.8247	154.708	57.112	88.8441	92.768	62.5632	366.466	302.217	396.527	470.316	542.072	572.598
AT1G04370	0	0	0	0	0	0	0	0	0	0.897415	0	0	0	0	0	0	0	0
AT1G04380	7.36148	7.91746	20.4495	7.94533	1.99417	7.55159	3.0181	5.64629	6.92267	20.6406	16.715	4.4688	3.56947	4.59297	7.8365	12.302	5.44249	5.014
AT1G04390	407.826	376.08	423.425	341.649	641.125	434.217	620.974	487.84	670.634	630.883	633.497	563.963	326.012	528.191	441.195	613.208	709.7	822.295
AT1G04400	3900.11	3645.99	3514.91	3924.11	3369.15	3903.23	1920.27	2663.92	2249	2379.05	2111.93	2382.77	3141.13	2963.38	2778.82	3212.72	3012.96	2903.1
AT1G04410	5245.79	4648.87	4074.26	5600.58	4935.57	4891.54	4954.97	2879.61	4778.37	4999.5	5135.67	5480.54	2730.64	3057.08	3403.39	2856.91	2135.63	1121.13
AT1G04420	172.259	130.638	164.799	122.711	91.7318	120.825	46.7806	111.797	84.8027	69.101	77.7245	84.9073	92.8062	80.8362	101.875	133.43	163.275	87.2435
AT1G04425	0	0	0	0	0	0	1.50905	0	0	0	0	0	0	0	0	0	0	0
AT1G04430	25.029	36.9482	34.8844	46.7892	49.8542	32.0943	39.9898	49.6874	57.9774	53.8449	40.1159	52.7319	46.4031	67.9759	43.8844	50.1544	47.8939	36.1008
AT1G04440	619.837	691.458	766.255	662.994	730.863	683.419	820.923	612.058	761.494	674.856	708.714	643.508	569.925	473.994	561.094	601.852	593.231	697.948
AT1G04445	10.3061	19.7937	3.60874	8.82815	12.9621	11.3274	14.336	7.90481	11.2493	22.4354	20.8937	19.6627	9.51859	14.6975	21.9422	15.1409	27.2124	23.0644
AT1G04450	1.4723	0	1.20291	0	0	0	0	0	0	0	0	0	0	0	1.5673	0.946309	0	7.01959
AT1G04457	0	0	0	0	0	0	0	0	0	0	0	0	0	0	0	0	0	0
AT1G04470	23.5567	19.7937	38.4932	6.1797	0	27.3745	5.28168	3.38777	0	0.897415	0.835748	1.78752	7.13894	4.59297	7.8365	0	0	0
AT1G04480	1364.82	1356.53	1424.25	1447.82	1718.97	1319.64	2981.13	1653.23	2698.11	1892.65	2175.45	1965.38	1107.73	1270.41	1428.59	1275.62	1227.83	1064.97
AT1G04490	10.3061	5.27831	1.20291	8.82815	9.97084	5.66369	11.3179	9.03407	12.1147	1.79483	4.17874	3.57504	0	28.4764	8.62015	10.4094	18.5045	3.0084
AT1G04500	0	0	6.01456	0	0	0	0	0	0	0	0	0	2.37965	0	0	0	0	0
AT1G04501	0	0	0	0	0	0	0	0	0	0	0	0	0	0	0	0	0	0
AT1G04510	2563.27	2760.56	2172.46	2231.76	2073.94	2178.63	3613.42	2536.31	3110.88	2800.83	2872.47	2627.66	2056.01	2292.81	2330.58	2397	2347.89	2308.44
AT1G04520	7.36148	1.31958	1.20291	1.76563	8.97376	0	10.5634	14.6804	16.4413	35.8966	29.2512	39.3255	0	6.43015	3.1346	0.946309	0	0
AT1G04530	4475.78	3359.64	3107.12	3599.24	2625.32	2657.22	1272.13	2396.29	1714.23	1518.43	1199.3	1602.51	2656.88	2473.77	2284.34	2455.67	2824.65	2525.05
AT1G04540	10.3061	10.5566	15.6379	0.882815	0	30.2064	0	0	4.32667	2.69225	2.50724	0.893761	0	0	0	0	0	2.0056
AT1G04550	213.483	262.596	218.93	288.68	226.338	210.501	294.265	286.832	353.056	271.917	221.473	275.278	160.626	235.16	205.316	178.852	205.726	163.456
AT1G04555	325.377	314.059	313.96	263.962	281.178	221.828	130.533	276.668	154.029	168.714	194.729	166.239	393.832	288.438	253.119	338.779	312.399	437.22
AT1G04560	394811	339356	339962	325457	184065	205594	48131.9	144424	68294.8	62982.4	80232.6	62408.6	268061	153825	153078	130646	159942	179697
AT1G04570	47.1135	56.7418	102.248	80.3361	95.7201	87.7873	95.8247	138.899	77.8801	104.998	137.898	82.226	243.914	475.831	388.69	205.349	144.77	232.649
AT1G04580	14.723	7.91746	14.4349	21.1876	20.9388	41.5338	18.8631	9.03407	20.768	15.2561	14.2077	14.3002	0	11.9417	7.8365	10.4094	13.062	10.028
AT1G04590	993.8	943.498	726.559	893.408	841.539	982.651	986.164	1031.01	1008.11	928.825	626.811	898.229	1111.3	1126.2	1058.71	1118.54	1163.6	1052.94
AT1G04600	25.029	14.5153	16.8408	16.7735	22.9329	20.7669	21.1267	21.4559	17.3067	24.2302	22.5652	19.6627	20.227	12.8603	34.4806	53.9396	53.3364	41.1148
AT1G04610	0	0	0	0	0	0	0	0	0	0.897415	0	1.78752	0	0	0	0	0	0
AT1G04620	332.739	325.936	340.424	292.212	377.895	332.27	427.816	339.907	346.999	270.122	336.806	260.084	287.937	300.38	409.065	452.336	458.257	521.456
AT1G04625	30.9182	3.95873	30.0728	25.6016	18.9446	20.7669	18.8631	29.3607	33.748	25.1276	31.7584	33.9629	30.9354	8.26734	14.1057	17.9799	26.1239	41.1148
AT1G04630	119.256	258.637	151.567	164.204	270.21	182.182	221.076	230.369	278.638	277.301	316.748	343.204	458.082	256.288	315.027	256.45	248.177	314.879
AT1G04635	139.868	124.04	107.059	140.368	172.496	114.218	122.233	134.382	165.279	109.485	150.435	105.464	157.057	150.649	125.384	85.1678	96.8763	88.2463
AT1G04640	207.594	287.668	184.046	197.75	206.396	168.023	138.078	208.913	143.645	114.869	139.57	138.533	165.385	177.289	186.509	152.356	164.363	176.493
AT1G04645	0	0	0	3.53126	0	1.8879	0	0	0	1.79483	0	0	4.75929	0	3.1346	0	0	0
AT1G04650	82.4486	102.927	84.2038	85.633	70.793	85.8994	126.76	97.1162	119.416	157.048	105.304	168.921	66.6301	85.4292	74.4468	81.3826	55.5134	79.2211
AT1G04660	727.314	653.191	762.646	792.768	477.603	746.664	618.711	717.079	1105.03	586.012	575.83	871.417	2151.2	699.968	598.709	710.678	697.727	614.716
AT1G04670	0	0	0	0	0	0.943949	0	0	0	0	0	0.893761	0	0	0	0	0	0
AT1G04680	0	0	1.20291	6.1797	0	8.49554	0	3.38777	0.865334	0.897415	0	4.4688	0	0	0.78365	0	2.17699	5.014
AT1G04684	0	2.63915	0	0	0	0.943949	0	0	0	0	0	0	0	0	0	1.89262	0	0
AT1G04690	1445.79	1617.8	1623.93	1402.79	1254.33	1419.7	953.72	1081.83	953.598	973.696	1012.93	1084.13	1176.74	1331.04	1347.09	1068.38	1004.68	1045.92
AT1G04700	14.723	13.1958	16.8408	23.836	19.9417	26.4306	8.29978	14.6804	10.384	27.8199	20.0579	34.8567	10.7084	33.0694	24.2932	8.51678	13.062	6.0168
AT1G04710	251.763	208.493	210.51	225.118	166.513	180.294	153.169	205.525	190.373	146.279	135.391	129.595	185.612	166.265	190.427	228.06	193.753	208.582
AT1G04720	0	0	0	0	1.99417	0	0	0	0	0	0	0	0	0	0	0	0	0
AT1G04730	5.88918	0	6.01456	16.7735	29.9125	12.2713	13.5815	11.2926	22.4987	34.9992	19.2222	26.8128	7.13894	22.0462	9.4038	3.78524	5.44249	17.0476
AT1G04750	2174.58	1533.35	2055.78	2011.05	1770.82	1334.74	1797.28	1313.33	1418.28	1049.08	1214.34	1162.78	1470.62	1178.56	1370.6	1284.14	1302.93	1355.78
AT1G04760	1.4723	0	2.40582	0	2.99125	0	4.52715	2.25852	17.3067	13.4612	7.52173	16.9815	0	2.75578	10.9711	0	0	0
AT1G04770	80.9763	124.04	116.682	308.102	696.962	212.389	2809.85	1626.13	3041.65	2606.99	1722.48	2818.03	646.074	1026.07	699.016	205.349	318.93	401.12
AT1G04778	113.367	69.9376	14.4349	32.6641	19.9417	57.5809	9.80883	15.8096	24.2294	13.4612	18.3865	13.4064	33.3151	24.802	7.05285	3.78524	5.44249	5.014
AT1G04780	507.942	658.469	623.108	621.501	1034.97	932.622	1689.38	1052.47	2087.19	1791.24	1332.18	1975.21	618.708	804.688	738.982	842.215	752.152	613.713
AT1G04790	752.343	814.179	697.689	689.478	757.784	857.106	889.585	712.562	753.706	884.851	790.617	865.16	815.029	726.607	773.463	951.987	1055.84	1146.2
AT1G04800	30.9182	30.3503	24.0582	28.2501	33.9009	40.5898	51.3077	85.8236	80.4761	65.5113	87.7535	117.976	77.3385	68.8945	45.4517	90.8457	74.0178	83.2323
AT1G04810	1453.16	1857.96	1358.09	1530.8	2495.7	2279.64	8280.91	3898.2	7615.8	6994.45	6594.05	6867.66	2170.24	2256.98	2379.16	2335.49	2188.97	2067.77
AT1G04820	36.8074	32.9894	55.334	67.9767	31.9067	92.507	39.2353	29.3607	26.8254	56.5372	61.8453	69.7133	49.9726	104.72	56.4228	103.148	63.1329	58.1624
AT1G04830	2098.02	2327.73	1810.38	1775.34	2157.69	2324	1641.85	2229.16	1573.18	1672.78	1862.88	1513.14	2452.23	2400.28	2483.39	3091.59	3008.61	3909.91
AT1G04840	44.1689	39.5873	50.5223	43.2579	62.8163	39.6459	46.7806	48.5581	51.92	69.101	52.6521	65.2445	38.0744	68.8945	61.1247	93.6846	34.8319	45.126
AT1G04850	1127.78	1120.32	1006.84	1138.83	1486.65	1598.11	1530.93	1697.28	1511.74	1629.71	1099.84	1746.41	1934.65	2006.21	2036.71	2261.68	1986.51	1638.57
AT1G04860	856.876	1066.22	827.603	806.01	908.344	862.769	1806.33	1264.77	2107.09	1645.86	1439.99	1695.46	820.978	813.874	827.535	873.443	805.488	864.413
AT1G04870	820.069	731.046	625.514	843.971	761.772	869.377	1414.73	843.556	1218.39	1098.44	941.052	1041.23	417.628	804.688	760.924	516.685	586.7	370.033
AT1G04880	2.94459	13.1958	0	0	0.997084	4.71975	1.50905	2.25852	0	0	0.835748	1.78752	10.7084	0.918594	3.91825	0.946309	0	0
AT1G04890	0	0	0	0	0	2.83185	0	0	0	0	0	0	0	0	0	0	0	0
AT1G04900	97.1715	106.886	103.45	92.6955	111.673	152.92	108.652	100.504	104.705	137.305	57.6666	138.533	90.4266	131.359	136.355	125.859	87.0798	84.2351
AT1G04910	668.422	589.851	602.659	594.134	655.084	757.991	932.593	807.42	869.661	789.725	706.207	740.928	655.593	774.374	735.847	989.839	875.152	932.603
AT1G04920	1141.03	1320.9	1338.84	998.463	1523.54	1544.3	338.782	1018.59	416.226	608.448	693.671	577.369	1273.11	1141.81	1143.35	2091.34	1911.4	2281.37
AT1G04930	114.839	126.679	147.958	118.297	205.399	157.639	611.92	271.022	536.507	407.427	482.226	422.749	101.135	139.626	150.461	186.423	130.62	155.434
AT1G04945	584.502	521.233	513.643	542.931	511.504	534.275	1561.87	776.93	1355.11	1004.21	954.424	1036.76	474.74	491.448	467.055	545.074	445.195	424.184
AT1G04940	29.4459	42.2265	39.6961	39.7267	46.863	16.9911	31.6901	18.0681	24.2294	24.2302	36.7729	22.344	46.4031	12.8603	32.9133	15.1409	45.7169	52.1456
AT1G04950	796.512	944.817	677.239	759.221	1000.08	1063.83	1050.3	1093.12	948.406	873.185	1037.16	842.816	887.608	1205.19	1154.32	1469.62	1604.45	1715.79
AT1G04960	387.214	374.76	360.874	517.329	460.653	488.966	746.225	745.31	945.81	682.933	683.642	747.184	485.448	559.423	467.839	545.074	460.434	514.436
AT1G04970	1161.64	1018.71	884.14	839.557	778.723	706.074	989.182	849.202	961.386	842.673	1088.14	914.317	743.64	858.885	765.626	757.993	1053.67	1005.81
AT1G04980	148.702	72.5767	138.335	100.641	60.8221	84.9554	55.8349	86.9529	77.8801	139.997	78.5603	131.383	148.728	75.3247	79.9323	137.215	80.5488	70.1959
AT1G04985	1121.89	1002.88	977.967	1168.85	1102.78	1018.52	951.456	1184.59	917.254	848.955	954.424	873.204	1644.34	1250.21	1195.07	1399.59	1431.37	1467.1
AT1G04990	254.707	213.772	185.248	256.016	178.478	190.678	147.887	132.123	129.8	184.868	221.473	165.346	190.372	180.044	169.268	178.852	195.93	266.745
AT1G05000	33.8628	31.6699	27.667	38.8438	23.93	30.2064	64.1346	30.49	38.0747	30.5121	33.4299	22.344	67.8199	20.2091	13.3221	26.4966	17.416	26.0728
AT1G05010	57.4195	42.2265	179.234	165.086	44.8688	497.461	21.8812	66.6262	29.4214	173.201	114.497	186.796	98.7553	49.6041	57.2065	40.6913	62.0444	20.056
AT1G05020	29.4459	27.7111	16.8408	9.71096	17.9475	21.7108	18.1086	20.3266	24.2294	30.5121	23.4009	10.7251	34.5049	26.6392	21.1586	13.2483	10.885	21.0588
AT1G05030	214.955	249.4	223.742	172.149	348.98	239.763	218.058	276.668	225.852	237.815	267.439	260.978	235.585	267.311	337.753	285.785	324.372	333.932
AT1G05040	0	0	0	0	6.97959	2.83185	0.754525	0	3.46134	0	2.50724	0.893761	0	0	8.62015	0	0	0
AT1G05055	234.095	242.802	256.22	234.829	323.055	247.315	474.596	338.777	430.936	327.557	389.458	354.823	286.747	332.531	315.811	335.94	325.461	427.192
AT1G05060	1715.22	1951.65	1373.73	1320.69	1169.58	1249.79	801.306	1110.06	732.073	876.775	880.042	858.01	1822.81	1399.02	1392.55	932.114	1108.09	1293.61
AT1G05061	8.83378	6.59789	15.6379	17.6563	18.9446	11.3274	28.672	29.3607	32.0174	57.4346	38.4444	52.7319	11.8982	20.2091	7.8365	12.302	4.35399	30.084
AT1G05065	4.41689	9.23704	15.6379	5.29689	0	0	4.52715	6.77555	2.596	1.79483	0.835748	8.04385	4.75929	0	5.48555	0.946309	0	0
AT1G05070	247.346	255.998	273.061	300.157	266.222	192.566	120.724	180.681	122.012	93.3312	137.898	124.233	264.141	216.788	264.874	284.839	277.567	276.773
AT1G05080	1.4723	0	0	3.53126	10.9679	1.8879	3.0181	2.25852	0.865334	6.28191	11.7005	10.7251	3.56947	8.26734	12.5384	0	1.0885	0
AT1G05085	0	0	0	0	0	0	0	0	0	0	0	0	0	0	0	0	0	0
AT1G05090	88.3378	56.7418	48.1165	69.7424	80.7638	80.2357	39.9898	76.7896	60.5734	69.101	65.1883	66.1383	60.681	63.383	106.576	100.309	94.6993	88.2463
AT1G05100	16.1953	15.8349	57.7398	33.547	2.99125	156.696	1.50905	2.25852	0.865334	5.38449	6.68598	3.57504	32.1252	9.18594	6.2692	4.73154	1.0885	5.014
AT1G05120	1027.66	1219.29	1314.78	1044.37	1196.5	1463.12	848.086	1143.94	891.294	1072.41	856.642	1017.1	1601.5	1320.02	1285.19	1405.27	1473.83	1633.56
AT1G05135	0	0	0	0.882815	0	0	4.52715	4.51703	1.73067	2.69225	0	6.25632	13.0881	11.0231	0	0	0	0
AT1G05136	0	0	0	0	0	0	0.754525	0	0	0	0	0.893761	0	0	0	0	0	0
AT1G05140	653.699	469.769	568.977	684.181	603.236	423.833	397.635	430.247	455.166	354.479	554.937	381.636	687.718	549.319	483.512	487.349	525.744	474.324
AT1G05150	2947.54	2978.29	4105.54	2822.36	2373.06	2157.87	645.119	1479.33	1017.63	1079.59	988.69	1127.03	3155.41	2147.67	2065.7	2361.99	2267.34	2987.34
AT1G05160	325.377	386.636	312.757	324.876	469.627	381.355	325.955	389.594	332.288	361.658	371.908	331.585	293.886	446.436	492.916	457.067	360.293	493.377
AT1G05170	700.813	534.429	597.847	573.829	586.286	513.508	926.557	1064.89	1066.09	894.723	831.569	907.167	646.074	738.549	710.771	732.443	719.497	792.211
AT1G05180	697.868	571.377	561.76	657.697	788.694	629.614	1378.52	957.611	1258.2	993.439	915.98	999.224	456.892	790.909	781.299	775.027	791.338	775.164
AT1G05190	276.792	223.009	229.756	310.751	257.248	303.952	113.933	195.362	135.857	187.56	183.865	204.671	167.765	140.545	151.244	171.282	143.682	140.392
AT1G05200	5.88918	0	3.60874	1.76563	0.997084	8.49554	0.754525	5.64629	3.46134	4.48708	5.01449	0	7.13894	12.8603	10.9711	4.73154	4.35399	8.02239
AT1G05205	147.23	159.669	167.205	156.258	174.49	115.162	149.396	142.287	173.932	80.7674	130.377	111.72	170.145	121.254	128.519	121.128	48.9824	147.411
AT1G05210	0	0	0	0	0	0	3.0181	0	0	0	0.835748	2.68128	0	0.918594	0	0	0	4.0112
AT1G05220	0	0	0	0.882815	0	0	0	0	0.865334	0.897415	0	0	0	0	0	0	0	0
AT1G05230	156.063	89.7313	96.233	128.891	67.8017	95.3389	96.5792	66.6262	67.4961	57.4346	56.8309	59.882	85.6673	78.0804	85.4179	58.6711	23.9469	54.1512
AT1G05240	0	0	0	0	0	0	0.754525	0	0	0	0	0	0	0	0	0	0	0
AT1G05250	0	0	0	0	0	0	0	0	0	0	0	0	0	0	0	0	0	0
AT1G05260	0	0	0	0	0	2.83185	0	0	0	0	0	0	0	0	0	0	0	0
AT1G05270	2656.02	2379.2	2114.72	2425.09	2073.94	2228.66	2123.23	2434.68	1932.29	1690.73	1376.48	1847.4	2580.73	2584.92	2673.03	2471.76	2957.45	2567.17
AT1G05280	1.4723	1.31958	0	0	0	1.8879	4.52715	0	2.596	3.58966	4.17874	0	0	0	0	0	0	3.0084
AT1G05290	0	0	0	0	0	0	0.754525	0	0	0	0	0	0	0	0	0	0	0
AT1G05291	0	0	0	0	0	0	0	0	0	0	0	0	0	0	0	0	0	0
AT1G05300	60.3641	127.999	91.4213	83.8674	31.9067	126.489	68.6618	66.6262	52.7854	105.895	93.6038	106.358	116.603	97.3709	87.7688	25.5503	32.6549	56.1568
AT1G05310	0	2.63915	0	2.64844	0	0	2.26358	0	0	0	0	0	1.18982	0	0	2.83893	4.35399	0
AT1G05320	1.4723	0	15.6379	5.29689	1.99417	11.3274	5.28168	2.25852	7.78801	10.769	7.52173	5.36256	13.0881	7.34875	6.2692	6.62416	3.26549	9.02519
AT1G05330	30.9182	31.6699	56.5369	42.3751	30.9096	45.3096	25.6539	51.9459	45.8627	29.6147	59.3381	28.6003	35.6947	59.7086	55.6392	34.0671	22.8584	80.2239
AT1G05340	2628.05	2957.17	3943.15	3411.2	3137.82	4424.29	979.374	1910.7	1008.11	1409.84	1947.29	1446.1	5851.55	3571.49	3390.85	2750.92	3243.72	4930.76
AT1G05350	33.8628	40.9069	25.2612	44.1407	46.863	84.9554	47.5351	21.4559	34.6134	53.8449	46.8019	59.882	46.4031	50.5226	57.9901	28.3893	23.9469	23.0644
AT1G05360	69.1979	72.5767	105.856	88.2815	130.618	130.265	69.4163	83.5651	96.9174	129.228	149.599	140.32	99.9452	146.975	153.595	138.161	204.638	201.563
AT1G05370	5.88918	0	18.0437	1.76563	0.997084	5.66369	1.50905	3.38777	4.32667	4.48708	0	1.78752	4.75929	0.918594	1.5673	0	9.79648	7.01959
AT1G05380	2776.75	3283.11	2567.01	2222.93	2698.11	2761.05	2408.44	2530.67	3093.57	2714.68	2306.66	2995.89	2221.4	2299.24	2339.98	2970.46	2805.06	3645.17
AT1G05385	163.425	151.751	227.35	200.399	184.461	128.377	114.688	169.389	118.551	90.6389	148.763	107.251	134.45	269.148	194.345	211.973	230.761	231.647
AT1G05390	0	0	0	0	0	0	0	0	0	0	0	0	0	0	0	0	0	0
AT1G05400	148.702	176.823	115.48	144.782	134.606	174.631	212.022	171.647	179.989	203.713	268.275	213.609	303.405	250.776	277.412	245.094	266.682	286.801
AT1G05410	621.309	538.388	465.527	514.681	472.618	505.957	538.731	566.888	551.218	429.862	324.27	397.723	605.62	646.69	644.16	509.114	585.612	488.363
AT1G05420	20.6121	39.5873	13.232	22.9532	9.97084	26.4306	17.3541	27.1022	5.192	27.8199	28.4154	19.6627	84.4775	18.3719	7.05285	7.57047	19.593	42.1176
AT1G05430	229.678	162.308	264.641	241.008	303.114	230.324	374.999	250.695	333.154	238.712	279.14	226.121	157.057	182.8	218.638	204.403	213.346	241.675
AT1G05440	0	0	0	0	0	0	0	0	0	0	2.50724	0	0	0	0	0	0	0
AT1G05450	0	0	1.20291	4.41407	0	6.60764	0	0	0	0	0.835748	0	0	0	0	1.89262	0	0
AT1G05460	138.396	127.999	147.958	135.071	149.563	206.725	75.4525	140.028	85.6681	92.4338	98.6182	117.083	179.663	176.37	215.504	233.738	174.16	142.397
AT1G05470	4.41689	0	0	4.41407	4.98542	4.71975	12.8269	6.77555	13.8453	10.769	13.372	6.25632	1.18982	9.18594	10.9711	9.46309	8.70798	12.0336
AT1G05490	0	0	16.8408	5.29689	0	0	0	1.12926	0	0.897415	1.6715	0	2.37965	0	1.5673	0	0	0
AT1G05500	1927.24	1466.05	1504.84	1618.2	1303.19	1296.99	897.885	1224.12	937.157	946.773	859.985	884.823	1362.35	1142.73	1132.37	1567.09	1462.94	1394.89
AT1G05510	255470	242983	211835	188162	130551	116995	29520.8	99087.9	38263.3	42975.4	47915.9	43464.5	208813	128546	132445	119334	126281	171646
AT1G05520	496.164	616.243	597.847	532.337	906.35	720.233	751.507	660.616	706.113	792.418	816.526	723.052	613.949	643.934	771.895	843.161	960.055	825.304
AT1G05530	0	0	0	0	0	0	0	0	0	0	0	0	0	0	0.78365	0	0	3.0084
AT1G05540	0	0	0	0	0	0	0.754525	0	0	0	0.835748	0	0	2.75578	0	0	0	1.0028
AT1G05550	0	0	0	0.882815	0	1.8879	2.26358	0	0	0.897415	0	0	0	11.9417	1.5673	0	0	0
AT1G05560	848.043	645.273	617.094	640.041	450.682	525.78	194.667	609.799	449.974	319.48	296.69	341.417	934.011	742.224	898.063	759.886	789.161	545.523
AT1G05562	0	1.31958	0	0.882815	1.99417	0	0	0	0	0	0	0.893761	0	0	0	0	1.0885	1.0028
AT1G05570	7.36148	19.7937	30.0728	23.836	66.8047	64.1885	15.845	23.7144	25.0947	54.7423	55.9951	34.8567	7.13894	9.18594	28.9951	24.604	17.416	21.0588
AT1G05575	13.2507	5.27831	15.6379	21.1876	38.8863	42.4777	28.672	36.1363	12.1147	78.9725	75.2173	80.4385	15.4677	36.7437	29.7787	11.3557	19.593	3.0084
AT1G05577	0	0	0	0	0	0	0	0	0	0	0	0	0	0.918594	0	0	0	0
AT1G05580	47.1135	29.0307	30.0728	12.3594	1.99417	95.3389	0.754525	0	0	2.69225	3.34299	0	0	2.75578	1.5673	0	0	0
AT1G05590	36.8074	10.5566	21.6524	14.125	25.9242	24.5427	6.0362	18.0681	19.9027	16.1535	26.7439	32.1754	29.7456	10.1045	17.2403	32.1745	20.6815	18.0504
AT1G05600	188.454	259.957	228.553	188.04	198.42	149.144	98.0883	126.477	134.992	87.9467	94.4395	77.7572	168.955	112.987	114.413	135.322	231.85	116.325
AT1G05610	0	0	0	0	0	0	0.754525	0	0	0	0.835748	0	0	0	0	0	0	0
AT1G05615	0	0	0	0	0	0	0	0	0	0	0	0	0	0	0	0	0	0
AT1G05620	76.5594	60.7006	79.3922	75.0392	66.8047	58.5248	75.4525	55.3337	57.112	67.3061	45.9661	53.6256	34.5049	43.1739	51.7209	38.7987	82.7258	47.1316
AT1G05630	0	0	8.42038	0	9.97084	6.60764	15.0905	12.4218	10.384	15.2561	10.029	16.0877	0	11.0231	3.1346	3.78524	8.70798	1.0028
AT1G05640	16.1953	13.1958	38.4932	9.71096	6.97959	17.935	6.79073	7.90481	4.32667	10.769	6.68598	6.25632	3.56947	12.8603	8.62015	13.2483	18.5045	8.02239
AT1G05650	0	0	0	0	0	0	0	0	0	0	0	0	0	3.67437	0	0	0	0
AT1G05660	0	0	0	0	0	0	0	0	0.865334	0	0	0	0	0	0	0	0	0
AT1G05670	141.34	162.308	153.973	150.961	139.592	209.557	154.678	181.811	142.78	185.765	152.942	183.221	164.196	293.031	206.1	239.416	247.089	239.669
AT1G05675	1.4723	7.91746	4.81165	22.9532	2.99125	16.0471	6.0362	23.7144	12.98	54.7423	22.5652	61.6695	17.8474	11.9417	27.4278	13.2483	4.35399	7.01959
AT1G05680	6822.62	6373.56	7166.95	6950.4	4835.86	6186.64	5165.48	8900.81	9583.57	11089.4	6979.33	11281.9	7090.16	7160.44	7659.4	5549.16	5759.24	3276.14
AT1G05690	547.694	366.842	455.904	487.314	298.128	386.075	104.879	206.654	111.628	148.074	126.198	141.214	415.248	305.892	311.893	392.718	375.532	359.002
AT1G05700	1.4723	1.31958	8.42038	7.06252	9.97084	4.71975	9.0543	5.64629	3.46134	7.17932	0.835748	6.25632	0	2.75578	3.1346	10.4094	4.35399	4.0112
AT1G05710	472.607	418.306	473.947	452.884	427.749	383.243	360.663	477.676	430.071	341.915	463.84	351.248	430.716	530.028	551.69	516.685	586.7	700.957
AT1G05720	478.496	377.399	398.164	411.392	404.816	241.651	323.691	316.192	284.695	214.482	209.773	189.477	352.188	270.066	352.643	274.43	308.045	340.952
AT1G05730	256.18	137.236	221.336	256.899	268.216	162.359	488.932	203.266	337.48	198.329	310.898	269.022	124.931	171.777	191.211	174.121	163.275	112.314
AT1G05740	1.4723	0	0	1.76563	19.9417	1.8879	21.8812	12.4218	20.768	7.17932	30.9227	17.8752	7.13894	7.34875	1.5673	14.1946	5.44249	10.028
AT1G05750	334.211	271.833	274.264	288.68	303.114	266.194	259.557	311.675	385.939	334.736	246.546	380.742	160.626	287.52	206.1	326.477	189.399	209.585
AT1G05760	0	0	0	0	0	0	0	0	0	0	0	0	0	0	0	0	0	0
AT1G05770	0	0	0	0	0	0	1.50905	0	0.865334	2.69225	1.6715	9.83137	0	1.83719	7.05285	0	1.0885	0
AT1G05780	351.879	361.564	277.873	309.868	314.082	234.099	288.229	321.839	294.214	221.662	269.111	200.202	336.72	320.589	329.917	340.671	334.169	363.013
AT1G05785	650.755	531.79	576.195	664.759	660.07	353.037	735.662	504.778	601.407	398.452	518.999	378.955	498.536	352.74	309.542	345.403	449.549	469.31
AT1G05790	530.027	720.489	471.542	527.04	873.446	1000.59	881.285	861.624	802.165	939.594	737.965	827.622	756.728	995.755	982.697	994.571	1138.57	1178.29
AT1G05800	0	0	0	0	0	0	0.754525	0	0	0	0	0	0	0	0	0	0	0
AT1G05805	2.94459	0	0	0	0	0	0	5.64629	0	0	1.6715	0.893761	0	0	0	0	1.0885	0
AT1G05810	232.623	141.195	182.843	200.399	188.449	137.817	160.714	222.464	204.219	148.971	239.024	210.034	190.372	217.707	278.979	117.342	82.7258	116.325
AT1G05820	39.752	27.7111	31.2757	24.7188	54.8396	49.0854	36.2172	59.8507	35.4787	36.794	31.7584	39.3255	33.3151	58.79	61.1247	101.255	95.7878	91.2547
AT1G05830	197.288	254.678	252.612	190.688	437.72	388.907	616.447	389.594	604.003	533.065	505.627	586.307	214.168	315.996	272.71	343.51	427.78	430.201
AT1G05835	25.029	46.1852	24.0582	25.6016	51.8484	36.814	31.6901	47.4288	24.2294	18.8457	24.2367	20.5565	36.8845	48.6855	47.8027	80.4363	89.2568	91.2547
AT1G05840	1058.58	1086.01	956.315	1083.21	1037.96	922.238	827.714	992.618	790.05	673.959	750.502	737.353	973.276	1187.74	1181.74	1235.88	1403.07	1136.17
AT1G05850	952.576	1125.6	1106.68	1022.3	721.889	956.22	1176.3	1050.21	1082.53	1082.28	1065.58	894.654	1079.17	730.282	777.381	682.289	889.302	813.27
AT1G05860	494.691	439.419	442.672	436.11	447.691	450.264	673.036	712.562	696.594	664.985	787.274	558.6	490.207	594.33	588.521	724.873	709.7	682.906
AT1G05870	106.005	40.9069	60.1456	83.8674	101.703	92.507	169.768	111.797	144.511	125.638	153.778	136.745	114.223	189.23	184.158	129.644	90.3453	111.311
AT1G05880	0	0	0	0	0	0	4.52715	0	6.05734	3.58966	0	0	0	0	2.35095	0	0	0
AT1G05890	2686.94	2874.04	2593.48	2547.8	3814.84	4052.37	3679.82	3907.23	3821.31	3379.67	3071.37	3555.38	4070.39	4057.43	4002.88	5525.5	5358.67	4844.52
AT1G05894	133.979	91.0508	68.566	130.657	104.694	232.211	119.215	180.681	122.012	153.458	143.749	130.489	276.039	258.125	247.633	600.906	510.505	401.12
AT1G05900	98.6438	143.834	115.48	108.586	179.475	198.229	245.221	250.695	229.314	222.559	245.71	215.396	167.765	156.161	176.321	314.175	298.248	238.666
AT1G05910	378.38	471.089	454.701	441.407	607.224	687.195	900.903	719.337	923.311	882.159	786.439	998.331	610.379	676.085	629.271	709.732	705.346	686.917
AT1G05920	5.88918	0	0	0	0	3.7758	4.52715	2.25852	1.73067	5.38449	0.835748	6.25632	0	2.75578	0.78365	6.62416	0	0
AT1G05925	0	0	0	0	0	0	0	0	0.865334	0	0	1.78752	0	0	0	0	0	0
AT1G05930	0	0	0	0	6.97959	2.83185	6.0362	1.12926	19.9027	14.3586	14.2077	16.0877	1.18982	8.26734	10.1875	5.67785	0	2.0056
AT1G05940	983.494	1033.23	655.587	774.228	1009.05	901.471	1028.42	993.747	1020.23	922.543	1104.86	926.83	953.049	963.605	857.313	1014.44	954.612	1013.83
AT1G05950	1.4723	0	8.42038	0	0	0.943949	0.754525	1.12926	2.596	0	3.34299	0.893761	0	0	1.5673	0	0	5.014
AT1G05960	824.486	1327.49	898.575	924.307	1654.16	1777.46	1946.67	1710.83	2139.11	2474.17	2099.4	2533.81	1327.84	1443.11	1366.69	1587.91	1506.48	1479.13
AT1G05970	237.04	166.267	194.872	191.571	164.519	146.312	119.215	136.64	80.4761	47.563	100.29	62.5632	79.7182	124.929	144.192	154.248	153.478	153.428
AT1G05980	0	0	0	0	0	0	0	0	0	0	0	0	0	0	0	0	0	0
AT1G05990	0	0	0	0	0	0	0	0	0	0	0	0	0	0	0	0	0	0
AT1G06000	136.924	187.38	133.523	178.329	103.697	127.433	86.7704	132.123	97.7827	141.792	136.227	127.808	214.168	141.463	215.504	156.141	106.673	108.302
AT1G06002	0	0	0	0	0	0	0	0	0	0	0	0	0	0	0	2.83893	0	0
AT1G06010	1219.06	922.384	1032.1	1011.71	848.519	487.078	443.661	726.113	497.567	325.762	441.275	392.361	772.195	608.109	624.569	687.02	613.913	729.035
AT1G06020	17.6676	9.23704	26.4641	10.5938	11.965	22.6548	13.5815	19.1974	11.2493	8.97415	19.2222	10.7251	44.0235	24.802	39.1825	86.1141	63.1329	112.314
AT1G06030	0	0	1.20291	1.76563	0	0.943949	9.80883	1.12926	3.46134	1.79483	0.835748	1.78752	8.32876	1.83719	3.1346	0	0	0
AT1G06040	192.871	159.669	234.568	255.133	162.525	295.456	68.6618	92.5992	63.1694	109.485	120.348	103.676	223.687	208.521	116.764	68.1342	146.947	122.341
AT1G06050	35.3351	40.9069	63.7543	44.1407	64.8105	55.693	117.706	71.1433	92.5907	83.4596	86.9178	99.2074	42.8336	75.3247	65.043	58.6711	43.5399	61.1707
AT1G06060	674.312	860.364	672.428	692.127	673.032	801.413	678.318	579.309	597.946	594.986	781.424	559.494	687.718	822.141	777.381	735.282	781.541	917.561
AT1G06070	1045.33	1150.67	965.938	1084.1	1124.71	978.875	2621.97	1508.69	2149.49	1869.32	2068.48	1729.43	769.816	902.977	966.241	1036.21	1034.07	1075
AT1G06080	0	0	0	2.64844	0	0	0	0	0	0	0.835748	0	0	0	0	0	0	0
AT1G06090	0	0	0	0.882815	0	2.83185	0	0	0	0	0	0	0	0	0	0	0	0
AT1G06100	0	5.27831	0	3.53126	1.99417	0.943949	0	0	1.73067	5.38449	4.17874	2.68128	5.94912	2.75578	3.1346	6.62416	1.0885	1.0028
AT1G06110	10129.4	10221.4	8813.74	8804.31	7860.02	6763.4	4229.87	6566.64	4826.83	4320.16	5851.91	4474.17	7564.9	8868.1	9432.8	9994.91	9970.64	11671.6
AT1G06120	0	0	0	0	0.997084	0	0	0	0	0	0.835748	0	0	0	0	0	0	0
AT1G06130	1600.39	1695.66	1717.76	1548.46	1477.68	1599.99	954.474	1465.78	908.601	1030.23	1165.87	955.43	1374.25	1580.9	1644.1	1865.17	1908.14	2132.95
AT1G06135	0	0	0	0	0	0	0	0	0	0	0	0	0	0	0	0	0	0
AT1G06137	0	0	0	0	0	0	0	3.38777	0	0	1.6715	0	0	0	0	0	0	0
AT1G06140	35.3351	62.0201	39.6961	31.7813	52.8455	21.7108	22.6358	12.4218	29.4214	42.1785	22.5652	37.5379	29.7456	37.6623	31.346	21.7651	17.416	7.01959
AT1G06150	85.3932	84.4529	66.1602	74.1564	46.863	73.628	51.3077	28.2315	56.2467	50.2553	32.5942	48.2631	48.7828	76.2433	72.0958	82.3289	50.0709	39.1092
AT1G06149	0	0	0	0	0	0	0	0	0	0	0	0	0	0	0	0	0	0
AT1G06148	8.83378	5.27831	3.60874	10.5938	22.9329	4.71975	58.853	19.1974	46.728	26.9225	56.8309	31.2816	16.6575	0.918594	11.7548	9.46309	5.44249	13.0364
AT1G06160	0	0	0	0	0	0	0	0	0	0.897415	0	0	0	0	0	0	0	0
AT1G06170	0	0	0	0	0	0	0	0	0	0	0	0	0	0	0	0	0	0
AT1G06180	5.88918	3.95873	2.40582	24.7188	29.9125	19.8229	13.5815	27.1022	18.172	47.563	27.5797	25.0253	1.18982	13.7789	17.2403	8.51678	13.062	6.0168
AT1G06190	1894.85	1971.45	1757.45	1623.5	1300.2	1591.5	1770.12	2056.38	2212.66	1870.21	1430.8	1942.14	1954.88	1652.55	1720.9	1764.87	1602.27	1303.64
AT1G06200	4562.65	4303.14	3644.82	3909.99	3594.49	3129.19	2603.87	3688.16	2885.02	2398.79	2780.53	2555.26	4037.07	4385.37	4952.67	4898.09	4278.88	4760.29
AT1G06210	2037.66	1539.95	1864.51	1976.62	915.323	1437.63	682.091	1079.57	761.494	854.339	591.709	822.26	1643.15	1213.46	1183.31	918.866	1102.65	1225.42
AT1G06220	1706.39	1959.57	1724.98	1393.08	2236.46	1941.7	2314.88	1990.88	2273.23	2372.77	1802.71	2429.24	1564.62	1942.83	1789.07	2244.64	2166.11	2301.42
AT1G06225	0	0	0	0	0	0	0	0	0	0	0	0	0	0	0	0	0	0
AT1G06230	2311.5	3310.82	2521.3	2019	2901.52	3593.61	2970.57	3411.49	3297.79	3695.56	3012.87	3853.9	3947.83	2971.65	2936.34	3144.58	3088.07	3656.21
AT1G06240	82.4486	106.886	61.3485	77.6877	115.662	114.218	175.804	159.225	263.062	206.406	296.69	228.803	88.0469	176.37	127.735	93.6846	87.0798	142.397
AT1G06250	97.1715	83.1334	108.262	66.2111	51.8484	167.079	153.923	166.001	203.353	183.073	205.594	221.653	160.626	218.625	242.148	345.403	338.523	261.731
AT1G06265	89.8101	124.04	85.4068	109.469	145.574	218.052	168.259	237.144	128.069	154.355	154.613	158.196	189.182	282.008	293.869	605.638	597.585	561.568
AT1G06260	0	0	0	0	0	0.943949	0	0	0	0	0	0.893761	0	0	0	0	0	0
AT1G06270	166.369	237.524	214.118	174.797	365.93	221.828	473.087	311.675	489.779	496.271	590.874	477.268	251.053	223.218	256.254	241.309	220.965	294.823
AT1G06280	0	0	2.40582	0.882815	0	0	0	0	0	0	0	0	0	0	0	0	0	0
AT1G06290	9468.34	9462.69	8872.68	9096.52	8317.68	8447.4	4924.03	6850.08	4773.18	5699.48	5419.82	5894.35	6369.12	5876.24	6233.15	7704.85	8099.51	8030.42
AT1G06310	0	1.31958	2.40582	1.76563	10.9679	1.8879	1.50905	3.38777	3.46134	5.38449	2.50724	5.36256	1.18982	0.918594	0	2.83893	0	0
AT1G06320	13.2507	14.5153	7.21747	9.71096	11.965	6.60764	9.80883	3.38777	10.384	4.48708	13.372	0.893761	5.94912	0.918594	21.9422	14.1946	8.70798	16.0448
AT1G06330	0	0	0	0.882815	0	0	0	0	0	0	0	0	0	0	0	0	0	0
AT1G06340	0	0	0	0	0	0	2.26358	0	0	0	0.835748	0	5.94912	1.83719	0	1.89262	0	0
AT1G06350	0	3.95873	0	1.76563	0	0	0	0	0	0	0	0	0	0	0	0	0	0
AT1G06360	0	0	3.60874	0	0	0	0	1.12926	0	0	0	0	0	0	0	0	0	0
AT1G06370	107.478	164.947	116.682	119.18	231.324	284.129	215.04	147.933	160.087	166.022	193.893	144.789	176.094	214.032	258.605	284.839	296.071	336.941
AT1G06380	225.261	307.461	269.452	294.86	247.277	253.922	499.496	381.689	557.275	480.117	407.845	466.543	280.798	281.09	262.523	201.564	173.071	170.476
AT1G06390	356.296	451.295	384.932	531.454	503.528	646.605	558.349	468.642	404.111	541.141	517.328	511.231	364.086	559.423	542.286	618.886	720.585	642.794
AT1G06400	5563.81	4015.47	4348.53	4460.86	3374.13	2873.38	2177.56	3562.81	2511.2	2373.66	2192.17	2094.08	3546.86	3285.81	3354.81	3058.47	3030.38	3369.41
AT1G06410	746.454	905.23	1220.96	888.111	1508.59	1215.81	1640.34	1198.14	1958.25	1898.03	1380.66	2254.06	1079.17	846.025	865.15	982.269	1011.21	1229.43
AT1G06420	16.1953	3.95873	3.60874	9.71096	0.997084	0	5.28168	0	0.865334	8.07674	5.01449	5.36256	4.75929	2.75578	4.7019	8.51678	0	1.0028
AT1G06430	1198.45	1142.75	1018.87	989.635	722.886	1314.92	507.795	767.896	650.731	541.141	494.763	572.901	1142.23	872.664	930.976	1066.49	992.71	883.466
AT1G06440	69.1979	79.1746	84.2038	56.5001	95.7201	77.4038	86.7704	111.797	87.3987	120.254	84.4105	85.801	71.3894	78.999	63.4757	82.3289	68.5753	34.0952
AT1G06450	210.538	226.967	263.438	283.383	315.079	215.22	945.42	533.01	800.434	705.368	992.033	740.034	377.174	407.856	428.657	266.859	364.647	248.694
AT1G06460	259.124	318.018	258.626	207.461	271.207	230.324	172.032	210.042	159.221	195.637	311.734	196.627	167.765	225.974	195.913	201.564	189.399	169.473
AT1G06470	101.588	117.442	133.523	90.9299	114.665	122.713	212.776	101.633	202.488	109.485	130.377	134.064	83.2876	80.8362	69.7449	98.4161	117.558	113.316
AT1G06475	0	0	0	2.64844	0	1.8879	2.26358	0	0.865334	1.79483	3.34299	2.68128	0	2.75578	0	0	0	0
AT1G06480	0	0	0	0	0	0	0	0	0	0	0	0	0	0	0	0	0	0
AT1G06490	16.1953	6.59789	14.4349	8.82815	3.98834	9.43949	12.0724	11.2926	19.9027	28.7173	16.715	22.344	15.4677	13.7789	10.1875	13.2483	10.885	6.0168
AT1G06500	303.293	398.512	335.612	344.298	343.994	269.969	227.112	373.784	232.775	221.662	223.145	191.265	437.855	405.1	426.306	406.913	456.08	496.386
AT1G06515	225.261	288.987	305.54	307.219	343.994	236.931	264.838	223.593	231.91	229.738	251.56	240.422	197.511	190.149	197.48	214.812	198.107	215.602
AT1G06510	204.649	213.772	188.857	218.938	202.408	198.229	129.024	163.742	98.6481	133.715	113.662	112.614	140.399	153.405	169.268	166.55	137.151	131.367
AT1G06520	487.33	463.172	460.715	379.61	293.143	221.828	235.412	435.894	261.331	206.406	396.98	224.334	218.928	341.717	296.22	333.101	364.647	495.383
AT1G06530	1666.64	1475.29	1346.06	1371.01	960.192	1612.27	1472.08	1634.04	2110.55	1669.19	1084.8	2082.46	2658.07	1737.98	1365.12	1341.87	1692.61	754.105
AT1G06540	10.3061	13.1958	4.81165	7.06252	3.98834	13.2153	2.26358	9.03407	9.51867	4.48708	9.19323	6.25632	24.9863	9.18594	15.673	8.51678	4.35399	4.0112
AT1G06550	5.88918	15.8349	8.42038	8.82815	15.9533	17.935	14.336	18.0681	29.4214	30.5121	28.4154	33.0691	14.2779	23.8834	18.8076	10.4094	16.3275	2.0056
AT1G06560	116.311	143.834	99.8417	116.532	235.312	252.978	205.231	180.681	212.007	176.791	175.507	165.346	132.07	221.381	264.874	343.51	351.585	278.778
AT1G06570	3433.39	3583.97	2782.34	2949.48	2436.87	2982.88	1795.77	2527.28	1794.7	2011.11	1952.31	1830.42	3787.21	3080.04	3274.09	3141.75	3213.24	3146.78
AT1G06580	13.2507	1.31958	6.01456	13.2422	11.965	10.3834	26.4084	14.6804	32.0174	25.1276	27.5797	33.9629	2.37965	15.6161	7.05285	7.57047	7.61948	11.0308
AT1G06590	181.092	160.988	156.379	209.227	304.111	322.831	435.361	287.961	301.136	303.326	300.869	305.666	198.701	302.217	267.225	264.02	333.08	326.913
AT1G06610	0	0	0	0	0	0	0	0	0	0	0	0	0	0	0	0	0	0
AT1G06620	0	0	6.01456	20.3047	3.98834	1.8879	0	0	0	0	1.6715	0	5.94912	0	0	0	0	2.0056
AT1G06630	1838.9	1802.54	1457.93	1592.6	1606.3	1326.25	1330.23	1538.05	1291.08	901.005	1273.68	984.03	1359.97	1350.33	1355.71	1467.73	1593.56	1839.13
AT1G06640	60.3641	59.381	57.7398	86.5158	90.7347	216.164	112.424	149.062	80.4761	128.33	149.599	146.577	93.9961	190.149	169.268	299.034	304.779	376.05
AT1G06645	1220.53	1182.34	1156	1228.88	833.563	973.212	507.795	703.528	400.65	468.451	649.376	403.086	820.978	1075.67	1099.46	1185.72	1129.86	1579.41
AT1G06650	575.668	521.233	683.254	673.588	444.7	565.426	624.747	560.112	485.452	485.502	687.82	445.987	593.722	501.552	514.075	510.06	569.284	698.951
AT1G06660	10.3061	7.91746	9.6233	5.29689	7.97667	6.60764	14.336	4.51703	9.51867	11.6664	38.4444	14.3002	19.0372	56.9528	15.673	22.7114	18.5045	10.028
AT1G06670	638.976	765.355	732.573	524.392	860.484	805.189	996.728	752.086	966.578	1014.98	759.695	954.536	792.422	588.818	682.559	1053.24	883.86	1143.19
AT1G06680	418.132	345.729	377.714	395.501	331.032	357.757	147.132	258.6	117.685	124.741	223.98	176.071	314.113	226.893	251.552	306.604	383.151	493.377
AT1G06690	627.198	655.83	561.76	569.415	365.93	417.225	224.848	490.098	236.236	239.61	252.396	243.997	472.36	402.344	293.869	422.054	456.08	631.763
AT1G06700	901.045	807.581	728.965	968.448	986.116	1010.03	1432.84	1112.32	1222.72	1067.92	1155	1103.79	1018.49	1206.11	1279.7	1145.98	1141.83	1022.86
AT1G06710	100.116	101.607	117.885	108.586	159.533	118.938	150.905	106.15	216.334	194.739	127.869	178.752	104.704	131.359	98.7399	141.946	114.292	84.2351
AT1G06720	700.813	940.859	738.588	751.275	1303.19	1218.64	2394.86	1422.87	2435.05	2134.05	1553.66	2090.51	964.947	1033.42	1046.17	1389.18	1286.6	1171.27
AT1G06730	254.707	255.998	263.438	250.719	360.945	337.934	449.697	372.655	494.971	483.707	465.512	492.462	350.998	399.588	330.7	314.175	415.806	316.885
AT1G06740	61.8364	104.247	90.2184	90.9299	111.673	85.8994	231.639	118.572	274.311	203.713	161.299	174.283	89.2368	98.2895	89.3361	79.4899	69.6638	90.2519
AT1G06750	11.7784	30.3503	13.232	12.3594	21.9359	28.3185	18.8631	27.1022	15.576	26.9225	21.7294	39.3255	34.5049	45.9297	19.5913	69.0805	63.1329	62.1735
AT1G06760	1504.69	1524.11	1581.83	1248.3	1205.47	619.231	3149.39	1575.32	2967.23	1017.67	1434.98	1082.34	1036.34	575.04	547.771	611.316	538.806	628.755
AT1G06770	231.15	295.585	265.844	275.438	196.426	228.436	376.508	251.825	275.176	197.431	192.222	218.971	261.761	207.602	238.23	180.745	265.593	225.63
AT1G06780	85.3932	75.2159	116.682	117.414	92.7288	184.07	406.689	234.886	361.71	358.966	305.048	295.835	133.26	193.823	195.129	198.725	168.717	178.498
AT1G06790	145.757	184.741	180.437	180.094	147.568	170.855	370.472	178.423	265.658	233.328	217.294	221.653	182.043	231.486	214.72	234.685	225.319	161.451
AT1G06800	245.873	229.606	242.988	236.594	204.402	222.772	100.352	150.191	78.7454	104.1	132.048	105.464	230.826	221.381	217.071	141.946	183.956	218.61
AT1G06810	2.94459	5.27831	1.20291	2.64844	11.965	6.60764	6.0362	4.51703	0.865334	4.48708	2.50724	3.57504	8.32876	15.6161	11.7548	10.4094	27.2124	22.0616
AT1G06820	213.483	201.895	233.365	244.54	242.291	296.4	249.748	217.947	194.7	197.431	167.15	237.74	158.247	175.451	181.023	257.396	217.699	256.717
AT1G06830	0	6.59789	0	0.882815	5.98251	4.71975	0	2.25852	0	0	0	0	2.37965	0	2.35095	1.89262	5.44249	0
AT1G06840	189.926	167.586	209.307	178.329	262.233	358.701	414.234	247.308	361.71	489.091	442.946	439.73	183.233	265.474	310.325	197.779	210.08	198.554
AT1G06850	0	0	6.01456	3.53126	0	1.8879	5.28168	0	1.73067	3.58966	5.85023	8.93761	0	0	3.1346	0	7.61948	4.0112
AT1G06860	0	0	0	0	0	0	0	0	0	0	0	0	0	0	0	0	0	0
AT1G06870	69.1979	83.1334	46.9136	98.8752	131.615	92.507	285.211	316.192	346.134	409.221	431.246	407.555	138.02	217.707	214.72	106.933	123	99.2771
AT1G06880	0	0	0	0	0	0	0	0	0	0	0	0	0	0	0	0	0	0
AT1G06890	1492.91	1821.02	1290.72	1547.57	2053	1599.05	3436.11	2373.7	2994.06	2290.2	2829.01	2282.66	1580.09	1692.97	1796.13	2175.56	2300	2491.96
AT1G06900	491.747	576.655	564.166	587.955	854.501	804.245	989.937	883.08	970.905	920.748	753.009	866.948	577.064	811.118	714.689	822.342	851.205	877.449
AT1G06910	175.203	193.978	176.828	176.563	140.589	169.911	120.724	145.674	163.548	169.611	136.227	166.239	133.26	144.219	147.326	139.107	137.151	95.2659
AT1G06920	0	0	0	0	0	0	2.26358	0	0	2.69225	0.835748	5.36256	4.75929	4.59297	0.78365	0	0	1.0028
AT1G06923	17.6676	17.1545	14.4349	10.5938	5.98251	8.49554	4.52715	29.3607	11.2493	5.38449	13.372	0	14.2779	1.83719	16.4567	13.2483	17.416	42.1176
AT1G06925	0	0	1.20291	0	0	0	0	0	0	0	0	0	0	0	0	0	0	0
AT1G06930	0	0	0	0	0	0	0	0	0	0	0	0	0	0	0	0	0	0
AT1G06950	1619.53	2496.64	2079.83	1590.83	3020.17	2798.81	3258.04	3037.7	3167.12	3180.44	2586.64	3171.06	2800.84	2263.41	2263.97	2690.36	2620.01	2801.82
AT1G06960	229.678	234.885	185.248	229.532	172.496	189.734	187.877	205.525	171.336	140.894	142.077	165.346	233.205	261.799	271.143	162.765	240.558	231.647
AT1G06970	8.83378	13.1958	1.20291	0.882815	0	9.43949	4.52715	9.03407	6.92267	9.87157	2.50724	5.36256	0	15.6161	7.05285	15.1409	18.5045	11.0308
AT1G06980	0	0	0	0	2.99125	0	0	3.38777	0	0	0	0.893761	0	0	0	0	0	0
AT1G06990	0	0	0	2.64844	0	0	0	0	0	0	0	0	0	0	0	0	0	0
AT1G07000	13.2507	11.8762	34.8844	22.0704	9.97084	96.2828	15.845	16.9389	49.324	79.87	73.5458	92.0573	39.2642	66.1387	47.019	12.302	16.3275	7.01959
AT1G07010	14.723	46.1852	28.8699	22.0704	19.9417	45.3096	9.0543	11.2926	20.768	34.1018	21.7294	14.3002	35.6947	31.2322	31.346	32.1745	43.5399	11.0308
AT1G07020	247.346	187.38	286.293	252.485	152.554	154.808	124.497	145.674	128.935	117.561	113.662	141.214	176.094	192.905	197.48	230.899	139.328	228.638
AT1G07025	13.2507	3.95873	8.42038	2.64844	13.9592	15.1032	4.52715	5.64629	15.576	4.48708	16.715	16.9815	21.4168	13.7789	7.8365	23.6577	26.1239	23.0644
AT1G07030	2812.09	2446.5	2345.68	2340.34	2094.87	2301.35	3516.84	2529.54	3448.36	3014.42	3536.88	3053.98	2330.86	2611.56	2540.59	2526.64	2305.44	2192.12
AT1G07040	2879.81	2574.5	2830.45	2698.76	1522.55	2182.41	614.938	1268.16	529.584	731.393	952.753	710.54	2903.17	1744.41	1938.75	2293.85	2043.11	2845.94
AT1G07050	2.94459	5.27831	2.40582	3.53126	8.97376	7.55159	22.6358	24.8437	25.0947	7.17932	15.8792	12.5126	0	5.51156	8.62015	12.302	2.17699	12.0336
AT1G07051	1.4723	0	0	0	0	0	6.79073	4.51703	3.46134	1.79483	7.52173	2.68128	0	0	1.5673	0	0	0
AT1G07060	16.1953	11.8762	20.4495	22.0704	1.99417	10.3834	95.8247	37.2655	51.92	42.1785	35.9372	50.9444	2.37965	23.8834	5.48555	19.8725	19.593	17.0476
AT1G07070	44.1689	59.381	72.1747	53.8517	66.8047	49.0854	32.4446	33.8777	38.0747	45.7682	50.1449	41.113	46.4031	37.6623	43.1008	16.0873	43.5399	47.1316
AT1G07080	16249.7	17578.1	15416.5	13172.5	11110.5	10334.4	6384.04	10310.1	6374.05	6990.87	9265.1	7172.43	15292.8	9031.61	10146.7	13148	12046.4	16948.3
AT1G07090	181.092	175.504	167.205	175.68	164.519	116.106	255.784	187.457	175.663	177.688	241.531	185.902	249.863	180.963	173.187	169.389	175.248	109.305
AT1G07100	0	0	0	0	0	0	0	0	0	1.79483	0	0	0	0	0	0.946309	0	0
AT1G07110	1126.31	1508.28	1133.14	1056.73	1465.71	1733.09	1195.17	1386.73	1344.73	1321	1262.81	1505.09	992.313	1279.6	1233.47	1539.64	1596.83	1555.34
AT1G07119	80.9763	56.7418	45.7107	69.7424	60.8221	72.6841	146.378	115.184	123.743	102.305	126.198	89.3761	69.0098	81.7548	82.2833	55.8322	81.6373	90.2519
AT1G07120	14.723	18.4741	15.6379	18.5391	34.898	27.3745	46.7806	25.9729	29.4214	28.7173	41.7874	41.113	8.32876	23.8834	33.697	37.8524	25.0354	64.1791
AT1G07128	2.94459	0	1.20291	5.29689	0	1.8879	4.52715	6.77555	5.192	1.79483	11.7005	4.4688	3.56947	2.75578	10.9711	3.78524	4.35399	4.0112
AT1G07130	58.8918	71.2572	79.3922	73.2736	84.7522	54.749	85.2613	54.2044	89.9947	43.0759	52.6521	64.3508	40.454	60.6272	65.043	57.7248	96.8763	125.35
AT1G07135	38.2797	29.0307	90.2184	57.3829	35.895	87.7873	17.3541	45.1703	12.98	24.2302	25.0724	53.6256	185.612	71.6503	57.9901	62.4564	48.9824	42.1176
AT1G07140	2785.58	2628.6	2731.81	3495.95	2581.45	2627.95	4729.36	2872.83	4690.11	3182.23	2050.09	3354.28	2771.1	2358.95	2448.91	2038.35	2085.56	1643.59
AT1G07150	2676.63	2994.12	2382.97	2620.19	1607.3	2837.51	1364.94	1564.02	1045.32	899.21	1073.94	891.973	2797.27	1960.28	2304.72	2690.36	2575.39	1822.09
AT1G07160	26.5013	34.309	26.4641	36.1954	26.9213	64.1885	56.5894	66.6262	33.748	162.432	122.019	176.071	23.7965	88.185	46.2354	37.8524	33.7434	20.056
AT1G07170	1410.46	1037.19	1208.93	1218.28	764.764	754.215	525.149	744.181	565.063	429.862	524.85	441.518	862.622	768.863	753.871	689.859	663.983	713.993
AT1G07175	0	0	0	0	0	0	0	0	0	0	0	0	0	4.59297	0.78365	0	0	0
AT1G07180	1065.94	1022.67	1353.28	923.424	700.95	756.103	251.257	562.371	319.308	347.3	296.69	354.823	1264.78	750.491	789.136	850.732	752.152	875.444
AT1G07190	0	0	0	0	0	0	0	0	0	0	0	0	0	4.59297	0.78365	0	0	0
AT1G07200	67.7256	76.5355	99.8417	114.766	76.7755	174.631	24.8993	65.497	40.6707	69.9984	47.6376	80.4385	85.6673	90.9408	105.793	57.7248	53.3364	29.0812
AT1G07210	733.203	439.419	587.021	587.955	404.816	519.172	561.367	433.635	473.338	538.449	445.454	506.762	502.105	521.761	485.079	327.423	397.302	287.803
AT1G07220	147.23	170.225	218.93	194.219	235.312	312.447	316.146	256.342	299.406	373.325	381.101	358.398	261.761	303.136	350.292	342.564	246	276.773
AT1G07230	1196.98	1290.55	1044.13	953.44	881.423	917.519	565.894	765.637	672.365	595.884	713.729	589.882	1106.54	1004.94	941.947	1126.11	992.71	1013.83
AT1G07240	668.422	666.386	690.471	737.15	559.364	619.231	434.606	464.125	386.804	624.601	534.043	614.014	891.178	620.969	664.535	517.631	654.187	594.66
AT1G07250	1535.6	1390.83	1336.44	1115.88	963.183	1161.06	442.152	980.196	677.557	716.137	722.922	728.415	1536.06	1557.02	1598.65	1502.74	1321.44	1256.51
AT1G07260	175.203	101.607	143.147	155.375	54.8396	123.657	39.2353	95.9869	57.112	56.5372	89.425	54.5194	122.552	110.231	104.225	50.1544	52.2479	73.2043
AT1G07270	0	0	0	0	0	0	3.0181	0	0	1.79483	0.835748	0.893761	0	0	0	0	0	0
AT1G07280	54.475	25.072	45.7107	76.8049	31.9067	32.0943	7.54525	15.8096	12.1147	13.4612	10.029	14.3002	8.32876	19.2905	24.2932	16.0873	16.3275	20.056
AT1G07290	2.94459	1.31958	2.40582	4.41407	15.9533	21.7108	12.0724	12.4218	0	10.769	14.2077	5.36256	27.3659	16.5347	6.2692	5.67785	18.5045	13.0364
AT1G07300	120.728	106.886	98.6388	102.406	86.7463	177.462	198.44	184.069	197.296	199.226	264.096	195.734	240.344	254.45	239.013	563.054	477.85	556.554
AT1G07310	3459.9	3502.16	3237.04	2815.3	3079	2887.54	2400.14	3094.17	2293.14	2589.04	3398.99	2599.95	6150.2	3116.79	3277.22	3445.51	3089.16	3506.79
AT1G07320	653.699	654.51	649.572	597.665	545.405	546.547	285.211	575.922	424.014	376.017	363.55	389.68	517.573	529.11	460.786	505.329	508.328	469.31
AT1G07330	7.36148	0	8.42038	0	3.98834	6.60764	2.26358	3.38777	5.192	5.38449	0	3.57504	17.8474	10.1045	3.91825	0	0	0
AT1G07340	0	0	3.60874	5.29689	0.997084	0	3.0181	1.12926	2.596	0.897415	2.50724	0	3.56947	4.59297	3.1346	4.73154	0	0
AT1G07350	700.813	725.767	582.209	742.447	1288.23	791.029	3833.74	2091.39	3814.39	2834.93	3444.12	3035.21	1104.16	1894.14	1876.84	1874.64	1539.14	1692.72
AT1G07360	853.932	1960.89	1520.48	1278.32	2203.56	2152.2	4779.92	3283.88	4586.27	4648.61	6110.99	4754.81	3017.39	2135.73	2260.83	2346.85	2028.96	2256.3
AT1G07370	0	2.63915	0	0.882815	0	3.7758	11.3179	11.2926	25.0947	14.3586	5.01449	23.2378	3.56947	11.9417	7.05285	2.83893	8.70798	4.0112
AT1G07380	213.483	242.802	241.785	227.766	301.119	254.866	604.375	313.934	524.392	562.679	376.087	561.282	277.229	254.45	264.09	244.148	194.841	191.535
AT1G07390	114.839	124.04	137.132	120.946	127.627	153.864	110.915	79.0481	96.9174	88.8441	113.662	109.933	78.5283	105.638	102.658	142.893	130.62	121.339
AT1G07400	1152.81	1037.19	910.604	1211.22	1600.32	565.426	3557.59	3742.36	4096.49	3046.72	4292.4	2991.42	2022.7	3475.04	3486.46	1422.3	1723.09	1681.69
AT1G07410	7.36148	13.1958	27.667	23.836	35.895	29.2624	33.9536	40.6533	45.8627	52.0501	64.3526	57.2007	49.9726	219.544	235.095	91.792	64.2214	74.2071
AT1G07420	518.248	630.758	642.355	536.751	373.907	458.759	288.983	365.88	292.483	298.839	396.98	283.322	736.501	625.562	731.146	616.047	621.532	746.083
AT1G07430	669.895	758.757	1012.85	914.596	742.828	996.81	246.73	483.323	231.044	399.35	305.048	403.98	1605.07	1061.89	1070.47	1304.01	1321.44	1246.48
AT1G07440	51.5304	46.1852	44.5077	64.4455	65.8076	41.5338	24.1448	68.8848	56.2467	41.2811	38.4444	16.0877	24.9863	39.4995	24.2932	40.6913	58.7789	49.1372
AT1G07450	0	0	0	0	0	0	0.754525	0	0	4.48708	0	0.893761	0	0	1.5673	0	0	0
AT1G07460	0	0	0	0	0	0	0	0	1.73067	0	0	1.78752	0	0	0	0	0	0
AT1G07470	1272.06	1551.82	1257.04	1320.69	1301.2	1639.64	1155.18	1442.06	990.807	1286.89	1464.23	1246.8	2315.4	1890.47	1912.11	2476.49	2239.04	2512.01
AT1G07473	1157.22	1150.67	1175.25	1260.66	716.904	629.614	138.833	435.894	202.488	209.995	310.898	227.015	1597.93	589.737	742.9	806.255	659.629	889.483
AT1G07476	1.4723	3.95873	0	2.64844	0	0.943949	7.54525	3.38777	9.51867	7.17932	10.8647	9.83137	11.8982	19.2905	3.91825	5.67785	0	4.0112
AT1G07480	1668.11	1768.23	1311.17	1499.02	1604.31	1930.38	1055.58	1785.36	992.538	1298.56	1256.96	1293.27	2272.56	2218.4	2245.94	2527.59	2594.98	2674.47
AT1G07485	0	0	0	0	0	0	0	0	0	0	0	0	0	0	0	0	0	0
AT1G07490	0	0	0	0	0	0	0	0	0	0	0	0	0	0	0	0	0	0
AT1G07500	20291.2	17436.9	21075	15920.7	13027.9	7872.54	2390.34	7968.05	2868.58	2826.86	4085.14	3519.63	29410.1	12863.1	13790.7	10270.3	11764.5	16633.4
AT1G07510	2047.96	2763.19	2470.78	1938.66	2401.98	2856.39	2589.53	2942.85	3089.24	3070.96	2503.06	3345.35	3761.03	2931.23	2775.69	3442.67	3314.47	3199.93
AT1G07520	126.617	108.205	119.088	101.524	138.595	152.92	93.5611	85.8236	145.376	187.56	129.541	186.796	70.1996	190.149	141.841	123.966	92.5223	92.2575
AT1G07530	12888.5	11621.5	11196.7	10647.6	9306.79	8855.19	3781.68	6937.03	4825.97	4986.94	4690.22	4872.78	8635.74	7650.97	7332.61	7996.31	8292.17	7947.18
AT1G07540	58.8918	81.8138	54.131	45.9064	30.9096	87.7873	0.754525	11.2926	4.32667	25.1276	14.2077	17.8752	92.8062	61.5458	73.6631	30.2819	50.0709	47.1316
AT1G07550	0	0	0	0	0	0	0	0	0	0	0	0	0	0	0	0	0	0
AT1G07560	2.94459	5.27831	0	0	2.99125	1.8879	0	1.12926	0	0	0	0	0	0	1.5673	0	0	0
AT1G07570	373.963	324.616	484.774	391.087	273.201	218.996	140.342	176.164	154.895	86.1519	133.72	96.5261	172.524	123.092	177.105	176.96	247.089	306.857
AT1G07580	0	0	0	0	0	0	0	0	0	0	0	0	0	0	0	0	0	0
AT1G07590	481.441	440.739	581.006	624.15	286.163	1085.54	135.815	203.266	223.256	192.944	206.43	242.209	296.266	268.229	253.119	235.631	211.169	141.395
AT1G07600	0	0	0	0	0	0	0	0	0	0	0	0	0	0	0	0	0	0
AT1G07610	201.705	211.132	152.77	196.868	144.577	134.985	194.667	229.239	264.792	154.355	132.884	214.503	155.867	142.382	123.817	158.034	123	25.07
AT1G07615	565.362	529.15	477.556	441.407	614.204	562.594	328.218	513.812	481.126	479.22	346	556.813	749.589	724.77	735.847	677.557	726.028	457.276
AT1G07620	0	0	2.40582	6.1797	0	50.9733	3.77263	2.25852	0.865334	22.4354	8.35748	16.9815	0	4.59297	4.7019	0	0	0
AT1G07630	129.562	89.7313	90.2184	120.946	95.7201	172.743	224.848	195.362	171.336	287.173	230.666	301.197	147.538	151.568	167.701	146.678	111.027	93.2603
AT1G07640	0	7.91746	4.81165	6.1797	29.9125	6.60764	93.5611	22.5852	83.0721	66.4087	66.8598	56.3069	1.18982	0	0.78365	7.57047	0	7.01959
AT1G07650	85.3932	77.8551	102.248	150.078	168.507	213.332	115.442	118.572	121.147	126.536	140.406	136.745	127.311	183.719	174.754	217.651	181.779	157.439
AT1G07645	22505.5	18185.1	19417.4	17421.5	14942.3	11171.6	3872.22	11567	5042.3	4743.74	6227.16	4895.13	22127.1	13276.4	13275	12925.6	14644.6	19394.1
AT1G07660	1127.78	972.528	1045.33	1024.95	644.116	677.755	422.534	641.419	544.295	411.914	463.004	430.793	903.076	759.677	691.963	613.208	554.045	714.996
AT1G07670	1010	1043.79	991.199	1133.53	1827.66	1261.12	3887.31	3271.46	4722.99	5258.85	4426.12	5545.78	1453.96	2229.43	2028.87	1793.26	1647.99	2029.67
AT1G07680	0	0	0	0	0	0.943949	3.0181	0	0	0	0	1.78752	0	0	0	0	0	0
AT1G07690	0	0	0	0	0	0	0	0	0	0	0	0	0	0	0	0.946309	0	1.0028
AT1G07700	337.156	315.379	316.366	278.969	297.131	335.102	335.009	333.131	257.004	345.505	308.391	294.941	240.344	300.38	317.378	248.879	308.045	303.848
AT1G07705	92.7547	158.349	159.987	143.899	177.481	148.2	554.576	202.137	457.762	406.529	396.98	353.929	166.575	107.475	137.139	188.315	168.717	152.425
AT1G07702	0	0	0	0	0	0	0	0	0	0	0	0	0	0	0	0	0	0
AT1G07710	72.1425	63.3397	73.3776	71.508	55.8367	112.33	56.5894	65.497	30.2867	94.2286	120.348	65.2445	145.158	90.9408	99.5236	256.45	187.222	244.683
AT1G07720	0	3.95873	26.4641	39.7267	0	19.8229	0	0	0	0.897415	4.17874	0	0	2.75578	0	0	0	0
AT1G07725	1.4723	1.31958	2.40582	2.64844	4.98542	8.49554	0	0	1.73067	8.07674	4.17874	0.893761	5.94912	5.51156	1.5673	1.89262	1.0885	10.028
AT1G07728	2.94459	0	3.60874	1.76563	0.997084	0	4.52715	0	0.865334	5.38449	6.68598	9.83137	3.56947	5.51156	5.48555	3.78524	3.26549	7.01959
AT1G07740	142.813	137.236	141.944	116.532	129.621	151.032	98.0883	115.184	145.376	187.56	161.299	159.089	140.399	163.51	194.345	146.678	94.6993	119.333
AT1G07730	1.4723	0	0	0	0	1.8879	0	0	1.73067	0	0	0	0	0	0.78365	0	2.17699	2.0056
AT1G07745	235.567	241.483	275.467	285.149	302.117	276.577	211.267	246.178	198.161	182.175	222.309	180.54	249.863	299.461	298.571	302.819	369.001	395.103
AT1G07747	0	0	0	0	0	0	0.754525	0	0	0	0	0	0	0	0	0	0	0
AT1G07750	563.889	596.449	621.906	551.759	393.848	245.427	375.754	319.58	317.578	206.406	377.758	213.609	480.689	273.741	344.022	349.188	313.487	469.31
AT1G07760	0	0	0	0	0	0	0	0	0	0	0	0	0	0	0.78365	0	0	0
AT1G07770	1173.42	930.302	1068.19	1334.82	1244.36	1002.47	841.296	710.303	843.701	808.571	753.009	841.029	600.861	727.526	778.948	597.121	588.877	492.374
AT1G07780	94.2269	117.442	93.8271	113	130.618	138.761	160.714	151.321	124.608	145.381	152.106	100.101	154.677	218.625	156.73	170.336	168.717	164.459
AT1G07790	213.483	258.637	358.468	379.61	459.656	292.624	1325.7	615.446	1218.39	798.7	912.637	860.691	370.035	365.6	415.335	283.893	252.531	239.669
AT1G07795	1.4723	0	0	1.76563	0	0	1.50905	0	0	0	0	1.78752	2.37965	4.59297	3.91825	0	0	1.0028
AT1G07800	0	5.27831	0	0	0	0	0	0	0	1.79483	1.6715	1.78752	0	1.83719	0	0	0	3.0084
AT1G07810	282.681	446.017	475.15	377.845	796.67	721.177	1678.06	1079.57	1945.27	2069.44	1531.09	2111.06	535.421	507.982	550.122	741.906	511.594	547.528
AT1G07820	1052.69	1137.48	920.228	1092.04	859.487	822.18	846.577	1014.07	916.389	759.213	762.202	774.89	1105.35	942.477	1011.69	995.517	926.311	815.276
AT1G07830	1129.25	869.601	957.518	1041.72	1105.77	738.168	745.471	769.025	660.25	523.193	727.936	610.439	761.487	966.36	920.789	891.423	761.948	719.007
AT1G07840	746.454	899.952	756.632	816.604	861.481	1080.82	1315.14	1198.14	1253.87	1196.25	890.071	1100.22	1010.16	1030.66	1119.84	1204.65	988.356	927.589
AT1G07850	0	6.59789	10.8262	5.29689	2.99125	19.8229	17.3541	6.77555	26.8254	28.7173	37.6087	13.4064	23.7965	21.1277	28.9951	12.302	16.3275	5.014
AT1G07870	257.652	216.411	264.641	275.438	241.294	245.427	233.903	212.301	232.775	196.534	153.778	192.159	385.503	327.938	313.46	286.732	248.177	236.661
AT1G07860	1.4723	0	0	0	2.99125	0	0	2.25852	0	4.48708	0	0.893761	0	3.67437	0.78365	3.78524	0	0
AT1G07880	0	0	0	1.76563	0	0	1.50905	0	0	0	1.6715	0	0	0	0	0	0	0
AT1G07885	0	0	0	0	0	0	0	0	0	0	0	0	0	0	0	0	0	0
AT1G07890	54.475	55.4222	175.625	171.266	55.8367	524.836	134.305	116.314	91.7254	422.683	253.232	483.524	172.524	202.091	176.321	62.4564	77.2833	29.0812
AT1G07900	0	0	0	0	0	1.8879	0	0	0	0	0	0	0	0	0	0	0	0
AT1G07901	80.9763	71.2572	55.334	68.8595	54.8396	41.5338	81.4887	81.3066	87.3987	49.3578	85.2463	54.5194	60.681	35.8251	50.1536	57.7248	60.9559	77.2155
AT1G07910	485.858	690.139	740.994	403.446	634.146	717.401	439.888	744.181	508.816	563.577	473.033	489.781	713.894	774.374	778.948	970.913	1112.44	1291.61
AT1G07920	4851.22	5766.55	4846.53	4616.24	4907.65	4058.04	8689.87	4930.34	7627.05	6184.99	7258.47	6653.15	5905.09	3887.49	4442.51	4688.01	3991.52	4252.87
AT1G07930	3661.6	4223.97	3834.88	3999.15	4584.59	5234.2	11693.6	5566.11	10892.8	10270	10419.3	10457.9	5094.82	4614.1	5212.84	4518.62	3565.92	3307.23
AT1G07940	3231.69	3659.19	3532.95	3103.98	3059.05	2683.65	5133.03	2837.83	4626.94	3586.97	4264.82	3875.35	3574.23	2276.27	2557.05	2167.99	1994.13	2360.59
AT1G07950	724.37	632.077	777.081	708.017	627.166	408.73	611.165	494.615	688.806	458.579	610.932	437.049	450.943	446.436	431.791	334.047	348.319	443.237
AT1G07960	862.765	774.592	694.08	857.213	647.108	739.112	743.207	686.589	733.803	654.216	559.115	652.445	646.074	681.596	677.074	586.711	679.222	472.318
AT1G07970	528.554	476.367	389.743	473.189	627.166	412.506	657.191	579.309	556.41	496.271	564.13	468.331	575.875	589.737	539.151	783.544	662.895	702.962
AT1G07980	1722.59	1806.5	1694.9	1365.71	883.417	1539.58	619.465	1400.28	898.217	927.927	715.4	939.342	1914.43	1538.64	1427.03	1479.08	1521.72	1252.5
AT1G07985	85802.5	65274.2	81333.7	85538.6	45028.3	47294.7	7124.98	32457.1	12662.4	11921.3	12188.5	11835.2	60783.3	39035.6	39292.2	38532.8	40867.6	43390.1
AT1G07990	1342.73	1658.71	1803.17	1415.15	1699.03	2383.47	1300.8	1741.32	1335.21	1473.56	1271.17	1617.71	2293.98	2194.52	1977.15	2571.12	2460	2236.24
AT1G08000	229.678	266.555	217.727	274.555	185.458	276.577	323.691	240.532	304.598	375.12	346	299.41	280.798	302.217	259.388	205.349	219.876	196.549
AT1G08005	5.88918	2.63915	10.8262	0	0.997084	12.2713	0	9.03407	1.73067	9.87157	10.029	5.36256	7.13894	4.59297	11.7548	0	14.1505	7.01959
AT1G08010	319.488	307.461	279.076	304.571	256.251	371.916	506.286	399.757	373.824	466.656	622.632	498.718	435.475	268.229	360.479	340.671	285.186	303.848
AT1G08030	340.1	411.708	294.713	342.532	518.484	398.347	776.406	512.683	753.706	537.552	523.178	469.224	352.188	551.156	462.354	560.215	576.904	567.584
AT1G08032	0	0	0	0	0	0	0	0	0	0	0.835748	0	1.18982	0	0	0	0	1.0028
AT1G08035	2.94459	0	0	0	0.997084	0	2.26358	0	0	0	0	2.68128	2.37965	0	2.35095	0.946309	2.17699	0
AT1G08040	899.573	894.673	925.039	809.541	757.784	1009.08	540.24	675.296	580.639	575.243	457.154	598.82	951.859	737.631	707.636	790.168	812.019	707.976
AT1G08050	2192.25	2549.42	2410.64	2275.01	2003.14	1992.68	2784.2	2790.4	2927.42	2310.84	2976.1	2441.75	3552.81	1356.76	1626.07	1891.67	1924.46	2397.69
AT1G08060	1015.88	1310.34	1073	713.314	1278.26	1147.84	1425.3	1147.33	1340.4	1326.38	1261.14	1143.12	760.297	765.188	887.092	1325.78	1105.91	1697.74
AT1G08065	0	0	0	0.882815	0	0	0	0	0.865334	0	0	0	0	0	0	0	0	0
AT1G08070	213.483	203.215	187.654	179.211	130.618	159.527	62.6256	135.511	89.1294	95.126	84.4105	78.6509	177.284	184.637	161.432	228.06	178.514	169.473
AT1G08080	1.4723	10.5566	0	0	0.997084	12.2713	0	0	0.865334	9.87157	3.34299	8.93761	10.7084	5.51156	2.35095	0.946309	0	1.0028
AT1G08090	1.4723	0	0	0	0	1.8879	1.50905	1.12926	6.05734	0	5.01449	0	0	0	0	0.946309	0	0
AT1G08100	0	0	0	0	0	0	0	0	0	0	0	0	0	0	0	0	0	0
AT1G08105	0	0	0	0	0	0	0.754525	0	0.865334	0	0	0	0	0	0	0	0	0
AT1G08110	1756.45	1557.1	1515.67	1554.64	1529.53	1219.58	1160.46	1466.91	1142.24	1084.98	1333.85	1155.63	1317.13	1364.11	1391.76	1579.39	1779.69	1617.52
AT1G08115	16.1953	10.5566	40.899	20.3047	34.898	5.66369	3.77263	23.7144	6.92267	7.17932	12.5362	6.25632	38.0744	14.6975	15.673	17.0336	13.062	26.0728
AT1G08120	1.4723	11.8762	6.01456	7.94533	12.9621	10.3834	18.8631	13.5511	21.6334	18.8457	16.715	29.4941	14.2779	19.2905	26.6441	57.7248	32.6549	40.112
AT1G08125	376.908	360.245	311.554	406.095	486.577	532.387	494.214	552.207	532.18	508.834	398.652	504.081	571.115	646.69	626.92	733.389	703.169	656.833
AT1G08130	503.525	544.985	491.991	402.563	641.125	604.127	837.523	449.445	604.003	656.908	729.608	644.401	547.319	412.448	456.868	616.993	539.895	622.738
AT1G08135	0	0	0	0	0	0	1.50905	0	0	1.79483	0	0	2.37965	0	0	0	0	0
AT1G08140	11.7784	9.23704	8.42038	9.71096	0	37.758	0	0	0	0	1.6715	0	0	0	0	0	0	0
AT1G08150	5.88918	7.91746	12.0291	3.53126	3.98834	21.7108	1.50905	0	1.73067	0.897415	0	0	0	0	1.5673	0	0	0
AT1G08160	0	0	2.40582	1.76563	0	0	0	0	0	0	0	0	0	0	0	0	0	3.0084
AT1G08165	126.617	153.071	152.77	104.172	133.609	191.622	64.1346	153.579	56.2467	73.5881	48.4734	92.9511	184.423	203.009	199.831	401.235	429.957	567.584
AT1G08170	17492.3	16680.8	18847.2	17364.1	9159.22	9400.79	1199.69	6013.3	1748.84	2036.24	1682.36	2204.01	20243.7	8300.41	8490.85	8491.23	10272.2	10655.7
AT1G08180	272.375	223.009	294.713	290.446	211.382	223.716	179.577	166.001	179.124	183.073	213.951	107.251	251.053	179.126	198.263	132.483	187.222	330.924
AT1G08190	954.048	1261.52	957.518	923.424	1160.61	1419.7	1125	1303.16	1285.89	1361.38	946.067	1427.34	1340.93	1315.43	1244.44	1318.21	1498.86	1322.69
AT1G08200	2875.39	2829.17	2817.22	2674.05	1550.47	2190.91	1300.05	1727.77	1290.21	1428.69	1439.16	1347.79	2484.35	2092.56	2159.74	1778.11	1945.14	1811.06
AT1G08210	1269.12	1095.25	1070.59	1036.42	1577.39	1380.05	1164.23	1162.01	1100.7	1136.13	1248.61	1124.35	1137.47	1464.24	1505.39	1991.98	2076.85	2127.94
AT1G08220	135.451	147.793	96.233	109.469	207.394	148.2	377.263	216.818	313.251	234.225	304.212	243.997	146.348	194.742	171.619	162.765	145.859	187.523
AT1G08230	881.905	1046.42	1289.52	1084.98	1380.96	1301.71	409.707	832.263	467.28	768.187	945.231	726.627	1318.32	1218.97	1263.24	1096.77	1204.97	1903.31
AT1G08240	0	0	0	0	0	0	0	0	0	0	0	0	0	0	0	0	0	0
AT1G08250	148.702	153.071	246.597	135.071	174.49	165.191	76.9616	111.797	53.6507	100.511	123.691	83.1197	202.27	156.161	146.543	198.725	190.487	197.551
AT1G08260	30.9182	36.9482	28.8699	2.64844	37.8892	33.9822	33.1991	25.9729	37.2094	56.5372	31.7584	33.0691	24.9863	23.8834	19.5913	44.4765	34.8319	46.1288
AT1G08270	44.1689	75.2159	44.5077	63.5627	59.8251	61.3567	67.1527	110.667	90.8601	98.7157	137.063	88.4823	59.4912	130.44	108.927	94.6309	101.23	116.325
AT1G08280	5.88918	0	0	3.53126	2.99125	4.71975	18.8631	11.2926	7.78801	10.769	20.0579	9.83137	15.4677	6.43015	0.78365	0	10.885	0
AT1G08290	0	0	6.01456	4.41407	0	5.66369	0	0	0	0	0	0	0	0	0	0	0	0
AT1G08300	117.784	141.195	132.32	119.18	154.548	166.135	307.092	169.389	303.732	291.66	293.347	277.066	103.515	160.754	188.076	150.463	151.301	139.389
AT1G08310	14.723	23.7524	43.3048	20.3047	14.9563	56.6369	21.1267	48.5581	11.2493	28.7173	18.3865	16.9815	24.9863	66.1387	36.8316	110.718	82.7258	87.2435
AT1G08315	225.261	269.194	346.439	342.532	301.119	316.223	368.963	373.784	303.732	376.017	437.096	351.248	372.415	456.541	443.546	275.376	323.284	327.915
AT1G08320	397.52	431.502	387.338	521.743	497.545	465.367	595.32	538.656	544.295	673.959	815.69	604.182	509.244	519.005	542.286	512.899	411.452	429.198
AT1G08340	184.037	154.391	105.856	119.18	96.7172	173.687	315.392	266.505	388.535	306.916	218.13	351.248	122.552	98.2895	141.057	70.0269	55.5134	52.1456
AT1G08350	22.0844	34.309	37.2903	22.9532	33.9009	46.2535	30.181	22.5852	11.2493	37.6914	27.5797	20.5565	27.3659	38.5809	32.9133	41.6376	17.416	28.0784
AT1G08360	2828.28	2666.87	2514.09	3082.79	2787.85	2091.79	2715.54	1975.07	2326.88	1816.37	2056.78	2145.92	1918	1881.28	2003.01	1421.36	1583.76	1423.97
AT1G08370	1183.73	1437.02	1070.59	960.502	1209.46	1416.87	1964.78	1707.44	1595.68	1655.73	1983.23	1623.07	2175	1634.18	1705.22	2074.31	1738.33	1867.21
AT1G08380	7.36148	6.59789	64.9572	60.0314	1.99417	60.4127	5.28168	6.77555	7.78801	13.4612	8.35748	9.83137	14.2779	5.51156	3.91825	17.0336	9.79648	11.0308
AT1G08390	101.588	168.906	174.422	165.086	114.665	100.059	95.8247	82.4359	68.3614	65.5113	111.99	87.5885	136.83	101.045	86.2015	91.792	84.9028	99.2771
AT1G08400	169.314	212.452	206.901	205.696	288.157	202.949	382.544	316.192	402.38	386.786	412.859	370.017	227.256	226.893	236.662	179.799	179.602	210.588
AT1G08410	1600.39	1538.63	1444.7	1531.68	1793.75	1644.36	2971.32	2135.43	3005.31	2429.3	2144.53	2254.96	1559.86	1643.36	1566.52	1737.42	1769.9	1593.45
AT1G08420	1201.39	2164.11	1737	1434.57	2377.05	2496.75	2763.07	2165.92	3066.74	2760.45	2316.69	3139.78	2560.5	1997.02	1892.52	2664.81	2428.44	2289.39
AT1G08430	0	0	0	0.882815	0	0	3.77263	0	0	0	1.6715	0.893761	0	1.83719	0	0	0	0
AT1G08440	0	0	0	0	0	0	0	0	0	0	0	0	0	0	0	0	0	0
AT1G08450	232.623	285.029	392.149	290.446	351.971	668.316	325.955	362.492	372.094	496.271	317.584	502.293	492.587	451.029	519.56	534.665	577.992	467.304
AT1G08460	1722.59	1426.46	1093.45	1131.77	913.329	886.368	651.91	948.577	719.093	577.038	732.115	680.152	1088.69	922.268	919.222	1155.44	954.612	965.696
AT1G08465	332.739	220.369	198.48	297.509	215.37	209.557	183.35	163.742	165.279	139.997	152.942	127.808	134.45	140.545	152.028	169.389	133.885	140.392
AT1G08470	23.5567	10.5566	20.4495	22.9532	44.8688	40.5898	92.8066	70.014	113.359	82.5622	55.9951	90.2698	45.2133	80.8362	63.4757	35.9597	48.9824	27.0756
AT1G08480	2108.33	1822.34	1649.19	1648.21	1292.22	1109.14	1395.12	1505.3	1356.84	1069.72	1460.89	1276.29	1556.29	1312.67	1297.72	1430.82	1385.66	1590.44
AT1G08490	912.824	992.322	682.051	791.885	1044.94	918.462	1395.87	1095.38	1167.34	1000.62	1355.58	1068.04	1047.04	975.546	1100.24	1332.4	1280.07	1440.02
AT1G08500	4.41689	3.95873	26.4641	19.4219	16.9504	7.55159	3.77263	2.25852	9.51867	11.6664	0	2.68128	14.2779	11.0231	10.1875	13.2483	5.44249	5.014
AT1G08510	223.789	306.142	417.41	343.415	574.321	816.516	598.338	558.983	764.09	792.418	782.26	841.029	809.08	765.188	777.381	751.369	682.488	567.584
AT1G08520	139.868	246.761	157.581	157.141	345.988	444.6	320.673	338.777	304.598	331.146	259.918	334.266	314.113	318.752	265.657	428.678	382.063	376.05
AT1G08530	200.232	230.926	184.046	193.336	171.499	98.1707	168.259	197.62	182.585	113.972	167.15	87.5885	151.108	109.313	135.571	113.557	160.009	174.487
AT1G08540	80.9763	88.4117	110.668	101.524	146.571	145.368	118.46	112.926	94.3214	118.459	102.797	151.046	145.158	163.51	128.519	158.034	146.947	121.339
AT1G08550	631.615	702.015	473.947	489.079	430.74	638.11	378.017	504.778	373.824	323.07	226.488	311.922	637.745	677.922	534.449	582.926	690.107	606.693
AT1G08560	11.7784	21.1132	16.8408	22.9532	4.98542	16.0471	6.79073	13.5511	10.384	17.0509	6.68598	19.6627	4.75929	16.5347	30.5624	42.5839	21.7699	28.0784
AT1G08570	29311.9	25291	24829.3	27316.9	15929.4	18326.8	5559.34	11430.4	5891.19	6281.01	7894.47	6461.89	22068.8	17149.2	18570.2	15124.9	15633	16356.7
AT1G08580	272.375	245.441	265.844	392.852	688.985	461.591	1260.06	740.793	1066.09	838.186	797.303	755.228	510.434	563.098	636.324	381.362	451.726	415.159
AT1G08590	83.9209	69.9376	32.4786	33.547	54.8396	38.7019	25.6539	44.0411	32.8827	52.0501	48.4734	51.8381	71.3894	62.4644	60.3411	33.1208	39.1859	60.168
AT1G08592	0	0	0	0	0	0	0	0	0	0	0	0	0	0	0	0	0	0
AT1G08600	731.731	1225.89	1039.32	572.947	1374.98	1335.69	1613.17	1329.14	1639.81	1689.83	1331.35	1500.62	1001.83	864.397	1183.31	1730.8	1502.13	1952.45
AT1G08610	343.045	320.657	304.337	327.524	320.064	314.335	230.885	208.913	229.314	226.149	199.744	194.84	279.609	287.52	265.657	399.342	375.532	225.63
AT1G08620	449.05	580.614	435.454	381.376	625.172	666.428	831.487	590.602	825.529	827.417	804.825	881.248	530.661	532.784	490.565	748.53	647.656	820.29
AT1G08630	213.483	203.215	209.307	197.75	167.51	179.35	52.0622	120.831	91.7254	113.074	91.9323	102.782	191.562	174.533	188.076	182.638	216.611	147.411
AT1G08640	905.462	878.838	807.154	825.432	915.323	778.758	1000.5	816.454	916.389	818.443	768.052	844.604	705.565	800.095	656.699	836.537	776.099	772.155
AT1G08650	1135.14	1046.42	926.242	1295.09	792.682	1314.92	991.446	1268.16	1308.39	1582.14	1659.8	1459.51	1132.71	1761.86	1732.65	808.148	678.134	562.57
AT1G08660	108.95	81.8138	116.682	119.18	106.688	117.994	64.8892	100.504	107.301	57.4346	59.3381	69.7133	83.2876	110.231	152.812	193.047	165.452	82.2295
AT1G08670	0	0	0	0	0	0	0	1.12926	0	0.897415	0.835748	0	0	0	0	0	0	0
AT1G08680	674.312	927.663	660.399	700.072	1000.08	1018.52	2305.83	1107.8	1818.93	1487.91	1592.94	1394.27	962.567	840.513	695.881	1199.92	1183.2	1258.51
AT1G08695	0	0	8.42038	0	0	0	0	0	0.865334	3.58966	1.6715	2.68128	2.37965	9.18594	4.7019	0	0	2.0056
AT1G08700	1205.81	1410.63	1219.75	1017.89	915.323	858.994	1002.01	1062.63	1439.92	1323.69	1300.42	1397.84	1481.33	1167.53	1157.45	936.846	852.294	735.052
AT1G08710	387.214	374.76	341.627	350.477	372.91	450.264	581.739	635.772	626.502	619.217	481.391	589.882	540.18	620.969	679.425	604.691	575.815	444.24
AT1G08720	384.269	435.46	383.729	380.493	464.641	386.075	442.906	440.411	451.704	412.811	441.275	471.906	314.113	364.682	362.83	405.02	459.346	534.492
AT1G08730	1.4723	0	1.20291	2.64844	1.99417	3.7758	5.28168	13.5511	13.8453	8.97415	5.85023	15.1939	7.13894	4.59297	0	7.57047	6.53098	5.014
AT1G08735	0	0	0	0	0	0	0	0	0	0	0	0	0	0	0	0	0	0
AT1G08740	0	0	0	0	0	0	0	0	0	0	0	0	0	0	0	0	0	0
AT1G08750	310.654	230.926	303.134	279.852	239.3	253.922	338.782	228.11	274.311	234.225	233.174	233.272	166.575	266.392	268.792	340.671	266.682	353.988
AT1G08760	307.71	340.451	304.337	306.337	418.775	488.022	673.036	643.677	707.843	742.162	566.637	756.121	443.804	492.366	526.613	632.134	527.921	490.369
AT1G08770	487.33	294.266	502.817	433.462	538.426	358.701	724.344	377.172	681.018	527.68	789.782	449.562	392.642	397.751	374.585	346.349	334.169	260.728
AT1G08780	633.087	748.2	728.965	689.478	720.892	544.659	624.747	732.889	671.499	435.246	529.028	534.469	872.141	643.015	627.704	528.987	576.904	738.06
AT1G08790	0	0	0	0	0	0	0	0	0	0	0.835748	0	0	0	0.78365	0	0	0
AT1G08800	362.185	333.853	387.338	373.431	313.084	298.288	293.51	334.26	350.46	316.788	273.29	319.966	252.243	195.66	176.321	223.329	232.938	308.862
AT1G08810	0	0	0	0	0	0	0	1.12926	1.73067	0.897415	0	3.57504	0	3.67437	3.1346	0	2.17699	0
AT1G08820	621.309	665.067	583.412	565.884	629.16	796.693	535.713	740.793	682.749	762.803	552.429	728.415	734.121	1032.5	1045.39	1094.88	1074.35	769.147
AT1G08830	621.309	488.244	879.329	933.135	856.495	1106.31	1515.09	985.842	952.733	1406.25	1369.79	1472.92	790.043	1189.58	1174.69	767.456	1009.04	790.206
AT1G08840	239.984	257.318	238.177	167.735	372.91	409.674	779.424	444.928	549.487	561.782	566.637	530.894	315.303	390.402	396.527	474.101	438.664	451.26
AT1G08845	360.713	304.822	298.322	373.431	369.918	322.831	557.594	413.309	464.684	382.299	468.855	345.885	342.669	342.635	386.34	353.92	441.93	322.901
AT1G08860	63.3087	59.381	38.4932	55.6173	29.9125	66.0764	30.181	35.007	23.364	44.8708	49.3091	36.6442	34.5049	44.0925	24.2932	29.3356	40.2744	16.0448
AT1G08870	0	0	0	0	0	0	0	0	0	0	0	0	0	0	0	0	0	0
AT1G08880	1665.17	1396.11	1489.21	1511.38	1272.28	1008.14	1497.73	1142.81	1410.49	1018.57	1285.38	1028.72	1188.63	1123.44	1046.17	815.718	770.656	835.332
AT1G08890	5.88918	0	7.21747	6.1797	18.9446	10.3834	13.5815	14.6804	16.4413	40.3837	33.4299	32.1754	4.75929	11.0231	7.05285	14.1946	2.17699	0
AT1G08900	1.4723	0	9.6233	4.41407	0	27.3745	1.50905	0	0.865334	5.38449	1.6715	1.78752	5.94912	15.6161	5.48555	0	11.9735	0
AT1G08910	758.232	1208.73	934.663	1065.56	2070.94	2050.26	4852.35	3571.84	3746.9	5110.78	5612.05	4743.19	1381.39	1836.27	1611.97	2588.15	2151.96	2736.64
AT1G08920	33.8628	44.8656	50.5223	56.5001	19.9417	180.294	0	0	0	0	9.19323	0	4.75929	3.67437	2.35095	6.62416	1.0885	3.0084
AT1G08930	20.6121	19.7937	51.7252	42.3751	26.9213	154.808	187.877	97.1162	145.376	400.247	221.473	380.742	27.3659	56.9528	50.1536	9.46309	17.416	7.01959
AT1G08940	17.6676	35.6286	32.4786	25.6016	16.9504	37.758	17.3541	21.4559	12.1147	34.9992	25.9082	41.113	19.0372	42.2553	41.5335	14.1946	25.0354	11.0308
AT1G08950	0	0	0	0	0	0	0	0	0	0	0	0	0	0	0	0	0	0
AT1G08960	8.83378	11.8762	3.60874	10.5938	19.9417	12.2713	38.4808	33.8777	75.2841	65.5113	97.7825	53.6256	10.7084	22.0462	14.8894	26.4966	18.5045	9.02519
AT1G08970	1744.67	1723.37	1641.97	1587.3	1328.12	1282.83	952.211	1060.37	759.763	840.878	944.395	835.666	1423.03	1068.32	1168.42	890.477	1080.88	1374.84
AT1G08980	41.2243	44.8656	116.682	82.9846	58.828	101.003	23.3903	59.8507	44.9974	50.2553	75.2173	59.882	44.0235	107.475	117.548	56.7785	90.3453	68.1903
AT1G08985	0	0	1.20291	0	0	1.8879	0	0	0	0	0	0	0	0	0.78365	0	0	0
AT1G08990	0	0	0	0	0	0	0	0	0	0	0	0	0	0	0	0	0	0
AT1G09000	17.6676	44.8656	10.8262	37.961	7.97667	18.879	46.026	12.4218	32.0174	45.7682	26.7439	40.2192	19.0372	26.6392	32.1297	22.7114	18.5045	18.0504
AT1G09010	1292.68	1264.15	1186.07	971.979	1178.55	1310.2	673.036	1106.67	882.641	884.851	793.125	872.31	1122	1215.3	1249.14	1269	1188.64	1228.43
AT1G09020	332.739	361.564	406.584	339.001	858.49	602.24	1149.14	759.991	1154.36	1086.77	1063.07	1153.84	581.824	553.912	661.401	753.262	715.143	843.354
AT1G09026	0	0	0	0	0	0	0	0	0	0	0	0	0	0	0	0	0	0
AT1G09030	0	0	0	0	0	0	0	0	0	0	0	0	0	0	0	0	0	0
AT1G09040	32.3905	38.2677	38.4932	34.4298	21.9359	27.3745	43.0079	29.3607	31.152	26.025	24.2367	27.7066	48.7828	29.395	26.6441	35.9597	22.8584	35.098
AT1G09050	5.88918	14.5153	8.42038	5.29689	7.97667	3.7758	16.5996	3.38777	6.92267	2.69225	14.2077	12.5126	10.7084	13.7789	3.91825	0	0	3.0084
AT1G09060	444.633	533.109	449.889	368.134	532.443	437.048	524.395	456.22	470.742	473.835	463.84	416.492	443.804	446.436	402.796	563.054	540.983	743.074
AT1G09070	9712.74	9449.49	10521.9	10833	9160.21	8466.28	15297.2	20760.3	20329.3	17767.9	22423.9	18551.8	14837.1	13028.4	13225.7	8279.26	7187.35	7687.46
AT1G09080	0	2.63915	0	7.06252	13.9592	3.7758	8.29978	6.77555	14.7107	42.1785	19.2222	41.113	13.0881	18.3719	5.48555	2.83893	6.53098	9.02519
AT1G09090	0	1.31958	4.81165	0.882815	8.97376	5.66369	13.5815	2.25852	20.768	11.6664	8.35748	7.15008	10.7084	14.6975	7.05285	8.51678	6.53098	4.0112
AT1G09100	923.13	1183.66	839.633	968.448	920.309	1134.63	1935.36	1304.29	1639.81	1635.99	1261.98	1531.91	1063.7	1112.42	1256.19	1278.46	1173.4	894.497
AT1G09110	0	0	0	0	0	0	0.754525	0	0	0	0	0	0	0	0	0	0	0
AT1G09130	2622.16	2946.62	2254.26	2075.5	2349.13	2493.91	2473.33	2671.82	2349.38	2644.68	2865.78	2497.17	3235.13	2759.45	2814.87	2778.36	2696.21	2728.62
AT1G09140	4438.97	4253	3458.37	3580.7	4458.96	4354.44	11233.4	8406.2	9450.31	7655.85	8461.95	7354.76	5339.93	6907.82	6207.29	8871.65	8987.72	9848.49
AT1G09150	812.707	806.262	779.487	751.275	708.927	574.865	922.03	732.889	805.626	707.163	920.158	698.027	800.751	699.05	797.756	762.725	839.232	928.592
AT1G09155	35.3351	84.4529	52.9281	39.7267	32.9038	36.814	60.362	67.7555	37.2094	46.6656	36.7729	37.5379	55.9217	67.9759	57.9901	76.651	67.4868	48.1344
AT1G09157	2.94459	7.91746	1.20291	0.882815	3.98834	0	3.77263	4.51703	3.46134	4.48708	1.6715	16.0877	0	2.75578	14.8894	3.78524	1.0885	0
AT1G09160	13.2507	18.4741	26.4641	31.7813	41.8775	39.6459	105.634	76.7896	122.877	128.33	113.662	105.464	42.8336	69.8131	51.7209	38.7987	13.062	10.028
AT1G09170	0	0	0	1.76563	0.997084	0	0	0	0	0	0	0.893761	0	0	0	0	3.26549	0
AT1G09176	0	0	0	1.76563	0	0	0.754525	0	0	0.897415	0	1.78752	0	0	0	0	0	0
AT1G09180	1.4723	5.27831	7.21747	6.1797	2.99125	12.2713	3.0181	2.25852	6.92267	17.9483	10.8647	17.8752	2.37965	4.59297	7.05285	0	0	3.0084
AT1G09190	89.8101	73.8963	97.4359	91.8127	130.618	92.507	135.815	143.416	199.027	163.33	115.333	217.184	63.0606	149.731	143.408	88.953	70.7523	45.126
AT1G09195	57.4195	84.4529	123.9	73.2736	135.603	98.1707	68.6618	71.1433	68.3614	69.101	62.6811	84.9073	91.6164	88.185	79.9323	81.3826	111.027	92.2575
AT1G09200	67.7256	65.9789	38.4932	78.5705	51.8484	77.4038	53.5713	93.7284	48.4587	57.4346	85.2463	67.032	127.311	116.661	111.278	51.1007	60.9559	134.375
AT1G09210	32.3905	92.3704	48.1165	68.8595	62.8163	151.032	83.7523	119.701	82.2067	209.098	157.956	230.59	198.701	140.545	132.437	125.859	97.9648	112.314
AT1G09220	48.5858	30.3503	43.3048	37.961	49.8542	29.2624	38.4808	27.1022	46.728	46.6656	36.7729	55.4132	29.7456	22.0462	25.0768	17.0336	7.61948	30.084
AT1G09230	163.425	266.555	184.046	239.243	366.927	390.795	577.966	355.716	463.819	473.835	480.555	380.742	418.818	376.623	393.392	470.316	475.673	428.195
AT1G09240	0	0	0	0	0	9.43949	0	0	0	0	0	0	0	0	0	0	0	0
AT1G09245	0	0	0	0	0	0	0	0	0	0	0	0	0	0	0	0	0	0
AT1G09250	572.723	452.615	737.385	741.564	465.638	535.219	281.438	406.533	179.124	287.173	344.328	254.722	585.393	609.946	702.151	334.993	500.709	539.506
AT1G09260	1.4723	0	8.42038	0	0	0	1.50905	4.51703	5.192	3.58966	3.34299	3.57504	1.18982	0	0	0	2.17699	1.0028
AT1G09270	1383.96	1805.18	1598.67	1403.68	1564.43	1681.17	1777.66	1544.83	1727.21	1605.48	1454.2	1637.37	1932.27	1829.84	1710.71	1716.6	1555.46	1710.78
AT1G09280	934.908	712.572	627.92	731.853	921.306	999.642	949.193	913.57	893.89	802.289	820.704	830.304	766.246	1207.03	1257.76	1438.39	1390.01	1170.27
AT1G09290	1090.97	785.148	734.979	881.049	713.912	546.547	589.284	569.146	506.22	387.683	512.313	408.449	479.499	572.284	610.463	678.503	691.196	573.601
AT1G09300	319.488	411.708	267.046	271.024	323.055	431.385	398.389	516.071	445.647	387.683	298.362	346.779	350.998	464.808	434.926	518.577	561.665	321.899
AT1G09310	44.1689	51.4635	175.625	185.391	46.863	115.162	33.9536	48.5581	35.4787	62.8191	58.5023	44.688	66.6301	55.1156	61.1247	115.45	78.3718	96.2687
AT1G09320	250.29	439.419	369.294	353.126	554.379	564.482	562.876	592.861	655.058	535.757	545.743	626.526	715.084	702.724	517.993	500.597	560.576	453.265
AT1G09330	422.549	308.781	412.599	432.579	339.009	245.427	602.111	304.9	411.899	332.044	413.695	296.729	317.683	214.951	257.037	148.57	216.611	191.535
AT1G09340	58.8918	39.5873	24.0582	56.5001	80.7638	70.7962	83.7523	63.2385	65.7654	76.2803	69.3671	47.3693	36.8845	53.2784	41.5335	58.6711	47.8939	56.1568
AT1G09350	0	0	0	0	0	0	0	0	0	0	0	0	0	0	0	0	0	0
AT1G09360	0	0	0	0	0	0	0	0	0	0	0	0	0	0	0	0	0	0
AT1G09370	0	0	0	1.76563	0	0	0	0	0	0	0	0	0	0	0	0	0	0
AT1G09380	27.9736	7.91746	25.2612	22.0704	11.965	19.8229	5.28168	7.90481	4.32667	2.69225	5.85023	2.68128	5.94912	3.67437	4.7019	1.89262	6.53098	15.042
AT1G09390	11.7784	7.91746	6.01456	3.53126	19.9417	13.2153	4.52715	7.90481	11.2493	8.97415	10.029	8.04385	8.32876	4.59297	19.5913	8.51678	6.53098	3.0084
AT1G09400	10.3061	2.63915	1.20291	2.64844	0	3.7758	1.50905	2.25852	8.65334	2.69225	2.50724	0.893761	1.18982	4.59297	2.35095	0	3.26549	1.0028
AT1G09410	23.5567	23.7524	37.2903	8.82815	19.9417	20.7669	6.0362	9.03407	10.384	25.1276	11.7005	20.5565	21.4168	11.9417	9.4038	19.8725	18.5045	2.0056
AT1G09415	19.1398	27.7111	26.4641	22.9532	42.8746	35.8701	46.026	41.7826	61.4387	67.3061	36.7729	62.5632	41.6438	63.383	49.37	59.6175	71.8408	66.1847
AT1G09420	373.963	340.451	303.134	263.962	379.889	255.81	325.955	367.009	348.73	279.994	310.062	255.616	273.659	285.683	277.412	339.725	325.461	349.977
AT1G09421	0	0	0	0	0	0	0	0	0	0	0	0	0	0	0	0	0	0
AT1G09430	3739.63	3601.13	2766.7	3317.62	2401.98	2650.61	1572.43	2415.48	1683.07	1697.01	1629.71	1687.42	2453.42	2185.33	2089.21	2731.05	2432.79	2489.95
AT1G09440	0	0	1.20291	0.882815	0.997084	0	1.50905	5.64629	0.865334	10.769	5.01449	6.25632	3.56947	11.9417	0.78365	0	6.53098	8.02239
AT1G09450	2.94459	2.63915	4.81165	0.882815	5.98251	5.66369	3.77263	13.5511	2.596	4.48708	3.34299	2.68128	1.18982	6.43015	0.78365	9.46309	0	1.0028
AT1G09460	0	0	4.81165	2.64844	0	1.8879	10.5634	0	6.05734	22.4354	10.8647	15.1939	0	0	0	0	0	5.014
AT1G09470	2.94459	3.95873	3.60874	1.76563	0	0	0	4.51703	0	3.58966	0	2.68128	0	2.75578	0.78365	4.73154	1.0885	0
AT1G09480	35.3351	11.8762	44.5077	37.961	51.8484	45.3096	30.9355	35.007	33.748	25.1276	30.0869	17.8752	19.0372	15.6161	22.7259	28.3893	35.9204	26.0728
AT1G09483	0	0	0	0	0	0	0	0	0	0	0	0	0	0	0.78365	3.78524	0	0
AT1G09486	33.8628	29.0307	57.7398	33.547	37.8892	40.5898	76.207	44.0411	43.2667	50.2553	45.1304	48.2631	33.3151	72.5689	35.2643	20.8188	48.9824	36.1008
AT1G09490	136.924	110.844	72.1747	135.071	163.522	156.696	122.233	128.735	106.436	84.357	111.154	86.6948	126.121	142.382	122.249	109.772	152.39	122.341
AT1G09500	1704.92	1241.72	1029.69	919.01	769.749	1103.48	458.751	839.039	534.776	295.25	499.777	296.729	797.182	640.26	592.44	650.114	782.63	1046.92
AT1G09510	0	1.31958	8.42038	9.71096	0	44.3656	3.77263	3.38777	4.32667	5.38449	11.7005	3.57504	9.51859	18.3719	15.673	6.62416	7.61948	3.0084
AT1G09520	1426.65	1377.64	1207.72	1249.18	1040.96	991.147	899.394	757.732	790.05	682.036	953.588	712.327	1004.21	895.629	905.9	908.457	952.435	807.253
AT1G09530	265.013	278.431	310.351	363.72	238.303	338.878	283.701	240.532	224.987	232.431	262.425	240.422	298.646	326.101	296.22	352.973	426.691	383.069
AT1G09540	0	0	0	0	0	0	0.754525	0	0	0	0	0.893761	0	0	0	0	0	0
AT1G09550	0	0	0	0	2.99125	0	0	1.12926	0	0	0	0.893761	0	0.918594	1.5673	0	0	0
AT1G09560	883.378	1062.26	881.734	810.424	742.828	1179.94	896.376	1101.03	795.242	1212.41	1385.67	1214.62	1843.04	1582.74	1611.97	1241.56	965.497	915.556
AT1G09570	2982.87	3070.66	2852.1	3176.37	4427.05	2959.28	9113.91	5972.65	11136.8	7934.05	5188.32	9445.26	2499.82	3651.41	2897.15	3049.95	2715.8	2252.29
AT1G09575	5.88918	0	6.01456	2.64844	4.98542	9.43949	3.77263	5.64629	6.05734	6.28191	3.34299	0.893761	3.56947	22.9648	0	0	3.26549	4.0112
AT1G09580	58.8918	51.4635	62.5514	65.3283	78.7697	54.749	76.9616	58.7214	68.3614	60.1268	59.3381	61.6695	48.7828	39.4995	41.5335	35.9597	50.0709	37.1036
AT1G09590	1017.36	1158.59	983.982	1249.18	1314.16	1419.7	1745.97	1215.08	1773.07	1818.16	1487.63	1859.02	1319.51	1287.87	1322.02	782.597	1030.81	709.982
AT1G09600	7.36148	0	0	2.64844	2.99125	11.3274	4.52715	4.51703	17.3067	16.1535	18.3865	7.15008	8.32876	20.2091	7.8365	1.89262	5.44249	7.01959
AT1G09610	39.752	55.4222	44.5077	34.4298	46.863	53.8051	45.2715	55.3337	77.0147	82.5622	69.3671	60.7757	67.8199	104.72	97.9563	155.195	156.744	110.308
AT1G09620	3907.47	4904.87	4479.64	3461.52	3953.44	3953.26	5054.56	3886.91	4711.74	4987.83	4795.52	4785.19	3223.23	3505.35	3542.88	3912.99	3149.02	3744.45
AT1G09625	0	0	0	0	0	0	2.26358	0	0	0	0	0	0	0	0	0	0	0
AT1G09630	41.2243	30.3503	45.7107	67.0939	41.8775	78.3478	68.6618	37.2655	71.8227	102.305	86.082	98.3137	52.3522	45.9297	75.2304	19.8725	20.6815	35.098
AT1G09640	6902.12	6188.82	5834.12	6593.74	5510.89	5555.14	7140.83	4932.6	6413.86	5837.69	6413.53	5649.46	4771.19	4992.56	5377.41	4555.53	4220.1	3711.36
AT1G09645	744.982	587.212	704.906	662.111	648.105	351.149	510.059	351.199	518.335	328.454	432.082	347.673	552.078	338.042	404.363	412.591	349.408	403.125
AT1G09650	66.2533	95.0096	42.1019	75.0392	45.8659	57.5809	82.9978	64.3677	100.379	59.2294	99.454	70.6071	54.7319	55.1156	65.8266	102.201	34.8319	57.1596
AT1G09660	91.2824	106.886	60.1456	106.821	243.289	225.604	566.648	230.369	400.65	353.582	455.483	397.723	171.335	287.52	320.513	208.188	218.788	197.551
AT1G09665	117.784	88.4117	161.19	97.1096	86.7463	35.8701	10.5634	59.8507	18.172	17.9483	24.2367	23.2378	111.843	84.5106	57.2065	64.349	97.9648	111.311
AT1G09680	203.177	201.895	159.987	188.04	130.618	152.92	61.8711	135.511	68.3614	113.972	86.082	124.233	160.626	160.754	171.619	172.228	157.832	159.445
AT1G09690	3000.54	2999.4	2994.05	3518.02	2921.46	3008.37	2881.53	2556.64	3108.28	3252.23	3333.8	3453.49	2804.41	2796.2	2890.89	2298.58	1941.88	1608.49
AT1G09700	123.673	127.999	152.77	123.594	122.641	124.601	276.911	207.784	239.698	192.944	145.42	193.946	173.714	150.649	163.783	138.161	180.691	112.314
AT1G09710	101.588	192.658	131.117	126.242	227.335	211.445	318.41	292.478	282.964	247.687	291.676	244.89	228.446	325.182	344.806	318.906	261.239	311.871
AT1G09720	0	2.63915	0	3.53126	0	3.7758	8.29978	6.77555	10.384	11.6664	10.8647	6.25632	15.4677	17.4533	22.7259	13.2483	6.53098	16.0448
AT1G09730	971.715	1132.2	1119.91	1021.42	1265.3	1267.72	1023.89	1087.48	1189.83	1208.82	1071.43	1222.66	894.747	985.651	1057.14	1564.25	1333.41	1364.81
AT1G09740	225.261	196.617	306.743	271.907	270.21	329.438	472.333	373.784	378.151	341.915	321.763	301.197	336.72	370.193	458.435	352.027	296.071	179.501
AT1G09750	33.8628	27.7111	25.2612	22.0704	42.8746	39.6459	32.4446	37.2655	57.9774	59.2294	69.3671	75.0759	61.8708	75.3247	66.6103	52.047	55.5134	22.0616
AT1G09760	1878.65	1260.2	1269.07	1692.36	1334.1	1061.94	1464.53	1133.78	1231.37	1058.95	1329.67	1060	1129.14	1168.45	1160.59	1066.49	1208.23	1342.75
AT1G09770	1488.49	2573.18	1827.22	1684.41	3028.15	3784.29	3762.82	3974.99	4320.61	4550.79	3443.28	4889.76	4699.8	4048.24	4148.64	4593.38	4076.42	3309.24
AT1G09780	8.83378	9.23704	16.8408	13.2422	21.9359	21.7108	20.3722	15.8096	32.0174	50.2553	29.2512	52.7319	24.9863	31.2322	21.9422	14.1946	7.61948	6.0168
AT1G09790	0	0	0	0	0	0	0	0	0.865334	2.69225	1.6715	0.893761	3.56947	0	0	0	0	0
AT1G09794	135.451	62.0201	162.393	168.618	191.44	142.536	347.836	251.825	321.039	277.301	308.391	266.341	214.168	183.719	177.889	144.785	157.832	129.361
AT1G09795	2252.61	2366	2184.49	1934.25	1723.96	1850.14	1823.69	2074.45	1793.84	1667.4	1855.36	1791.1	2239.25	2003.45	1992.04	2314.67	2142.16	2323.49
AT1G09800	154.591	157.03	139.538	82.1018	149.563	130.265	237.675	196.491	224.987	224.354	272.454	253.828	187.992	234.241	244.499	189.262	188.31	154.431
AT1G09810	1086.55	1190.26	1218.55	1356	1283.25	1205.42	3012.06	1795.52	2589.94	2083.8	2281.59	1771.43	1007.78	1071.08	905.116	1196.13	1250.68	1363.81
AT1G09812	0	3.95873	2.40582	3.53126	9.97084	0	12.8269	0	4.32667	3.58966	3.34299	0	0	0	0	4.73154	0	0
AT1G09815	2301.2	1798.58	1886.17	1718.84	1555.45	942.061	2344.31	1662.27	2128.72	1539.96	1960.66	1726.75	1421.84	983.814	1079.09	833.698	914.338	1024.86
AT1G09820	83.9209	67.2984	54.131	65.3283	72.7872	73.628	42.2534	47.4288	71.8227	67.3061	33.4299	64.3508	65.4403	90.9408	79.1487	68.1342	55.5134	62.1735
AT1G09830	142.813	110.844	150.364	153.61	221.353	173.687	323.691	152.45	318.443	255.763	250.724	321.754	79.7182	176.37	160.648	114.503	138.239	108.302
AT1G09840	257.652	240.163	214.118	235.711	210.385	247.315	266.347	252.954	223.256	302.429	205.594	271.703	247.483	196.579	235.095	230.899	223.142	228.638
AT1G09850	1.4723	0	6.01456	0.882815	2.99125	13.2153	0	0	0	0	0.835748	0	3.56947	0	0	0	1.0885	1.0028
AT1G09860	0	0	0	0	0	0	0.754525	0	0	0	0	0	0	0.918594	2.35095	0	0	0
AT1G09870	566.834	655.83	694.08	639.158	534.437	484.246	633.047	709.174	686.21	742.162	723.758	712.327	575.875	496.959	670.805	596.175	581.258	564.576
AT1G09880	0	0	0	0	0.997084	0	1.50905	3.38777	0	2.69225	1.6715	0	3.56947	0	0	0	4.35399	2.0056
AT1G09890	0	0	6.01456	0	7.97667	0	3.77263	0	1.73067	0	0	3.57504	2.37965	0	0	0	0	0
AT1G09900	574.195	638.675	589.427	645.337	721.889	425.721	614.938	450.574	774.474	581.525	587.531	594.351	348.618	269.148	282.898	369.06	325.461	349.977
AT1G09910	1067.41	1248.32	882.937	966.682	1207.47	1006.25	730.38	1160.88	741.591	812.161	705.371	747.184	1095.83	1141.81	1171.56	1879.37	1545.67	1581.41
AT1G09920	1354.51	1013.44	1141.56	1161.78	969.166	1006.25	923.539	1053.6	942.349	832.801	883.385	737.353	985.174	1049.95	1139.43	1102.45	1251.77	1170.27
AT1G09930	0	0	0	0	2.99125	2.83185	0	0	0	0	0.835748	0	2.37965	1.83719	0	6.62416	0	0
AT1G09932	0	0	3.60874	0.882815	0	0	0	0	0	0	0	0	0	0.918594	0	0	0	0
AT1G09935	0	0	0	0	0	0	0	0	0	0	0	0	0	0	0	0	0	0
AT1G09940	761.177	885.436	773.472	859.861	699.953	926.958	648.137	914.699	800.434	929.722	665.255	927.724	916.164	966.36	923.14	862.087	843.586	619.73
AT1G09950	107.478	59.381	138.335	215.407	191.44	115.162	56.5894	303.77	137.588	166.022	307.555	199.309	80.908	106.557	114.413	61.5101	85.9913	104.291
AT1G09960	263.541	204.534	187.654	250.719	368.921	295.456	353.872	172.777	338.346	428.965	356.864	425.43	158.247	294.869	252.335	188.315	232.938	213.596
AT1G09970	15054.2	16319.2	15147.1	15572	11868.3	14685	6542.49	9947.64	8867.08	12130.4	8433.53	13389.4	17409.5	12325.7	11897.4	15472.1	15465.4	10951.6
AT1G09980	251.763	253.359	318.772	307.219	284.169	408.73	335.764	265.376	332.288	433.452	332.628	458.499	304.595	302.217	390.258	341.617	367.912	331.927
AT1G09995	1.4723	2.63915	18.0437	14.125	8.97376	10.3834	16.5996	11.2926	7.78801	25.1276	22.5652	11.6189	3.56947	18.3719	14.1057	0.946309	6.53098	5.014
AT1G10000	57.4195	92.3704	117.885	82.9846	113.668	70.7962	179.577	118.572	141.915	169.611	232.338	148.364	134.45	78.999	99.5236	143.839	100.142	110.308
AT1G10010	0	0	0	0.882815	2.99125	0	0.754525	6.77555	7.78801	0.897415	0	0	0	1.83719	3.1346	0	2.17699	4.0112
AT1G10020	7.36148	13.1958	6.01456	15.0078	14.9563	1.8879	25.6539	18.0681	38.94	30.5121	26.7439	35.7504	0	11.0231	18.024	0	5.44249	8.02239
AT1G10030	139.868	108.205	149.161	164.204	96.7172	61.3567	46.7806	67.7555	51.0547	52.9475	48.4734	37.5379	96.3757	49.6041	76.7977	42.5839	40.2744	59.1652
AT1G10040	57.4195	58.0614	52.9281	84.7502	101.703	108.554	184.104	132.123	172.201	198.329	144.584	189.477	59.4912	173.614	106.576	123.02	106.673	84.2351
AT1G10050	50.0581	67.2984	46.9136	89.1643	102.7	77.4038	465.542	394.111	533.911	669.472	508.97	797.234	135.64	203.009	143.408	115.45	81.6373	69.1931
AT1G10060	0	0	0	20.3047	0	0.943949	0	1.12926	1.73067	1.79483	2.50724	0	0	0.918594	0	0	0	0
AT1G10070	1111.58	1055.66	1177.65	1223.58	747.813	906.191	288.983	691.106	284.695	364.351	397.816	386.105	1088.69	867.152	884.741	842.215	936.108	816.279
AT1G10090	313.599	269.194	275.467	294.86	293.143	222.772	161.468	169.389	146.241	145.381	140.406	119.764	218.928	158.917	148.11	261.181	178.514	228.638
AT1G10095	225.261	197.937	232.162	202.165	295.137	333.214	313.128	328.614	284.695	289.865	304.212	251.147	342.669	399.588	478.81	542.235	624.798	577.612
AT1G10100	0	0	0	0	0	0	0	0	0	2.69225	0	0	0	0	0	0	2.17699	0
AT1G10110	54.475	72.5767	40.899	40.6095	18.9446	26.4306	20.3722	27.1022	25.0947	35.8966	50.1449	41.113	42.8336	40.4181	47.019	56.7785	29.3894	47.1316
AT1G10120	79.504	80.4942	86.6097	67.0939	32.9038	70.7962	64.1346	77.9188	79.6107	43.0759	49.3091	36.6442	52.3522	56.0342	65.8266	72.8658	56.6019	51.1428
AT1G10130	117.784	147.793	115.48	109.469	252.262	245.427	159.205	186.328	186.912	211.79	184.7	206.459	120.172	248.939	262.523	338.779	274.301	253.708
AT1G10140	117.784	117.442	163.596	166.852	193.434	185.014	406.689	195.362	165.279	208.2	218.13	221.653	260.571	164.428	198.263	124.913	126.266	181.507
AT1G10150	73.6148	93.69	146.755	158.907	93.7259	171.799	89.7885	51.9459	76.1494	96.0234	84.4105	117.083	83.2876	121.254	105.009	54.8859	48.9824	43.1204
AT1G10155	0	0	0	0	8.97376	1.8879	25.6539	7.90481	35.4787	29.6147	25.9082	22.344	9.51859	13.7789	7.05285	0	0	0
AT1G10160	42.6966	102.927	87.8126	99.758	255.254	93.451	766.598	348.941	1047.05	1282.41	1624.69	1240.54	266.52	312.322	216.287	184.53	100.142	123.344
AT1G10170	5058.81	6241.6	5002.91	5084.13	7536.96	5692.96	12426.3	11411.2	16935.5	14711.3	19249.8	16022.4	9158.07	7422.24	6952.54	8548.95	6661.6	9277.9
AT1G10180	435.8	390.595	399.367	356.657	421.767	329.438	381.79	462.996	359.979	329.351	339.314	306.56	343.859	303.136	382.421	466.53	407.098	486.358
AT1G10190	0	0	0	0	0	0.943949	0	0	0	0	0	0	0	0	0	0	0	0
AT1G10200	2.94459	17.1545	8.42038	22.0704	6.97959	10.3834	15.0905	5.64629	12.1147	14.3586	6.68598	5.36256	4.75929	6.43015	0.78365	3.78524	3.26549	3.0084
AT1G10210	141.34	159.669	211.713	174.797	87.7434	153.864	73.1889	82.4359	47.5934	68.2036	76.8888	74.1821	161.816	135.952	155.163	91.792	114.292	112.314
AT1G10220	0	0	0	0.882815	0	0	4.52715	4.51703	4.32667	8.07674	2.50724	6.25632	0	2.75578	0	0	0	0
AT1G10230	147.23	153.071	200.886	200.399	210.385	192.566	520.622	268.763	563.332	332.044	424.56	366.442	279.609	246.183	231.96	168.443	97.9648	104.291
AT1G10240	203.177	174.184	141.944	152.727	214.373	177.462	372.735	245.049	344.403	250.379	274.961	248.465	189.182	215.869	215.504	193.993	175.248	262.733
AT1G10250	0	0	0	0	0	0	0.754525	0	0.865334	0.897415	0	0	0	0	0	0	0	0
AT1G10260	0	0	0	0	0	0	0	0	0	0	0	0	0	0	0	0	0	0
AT1G10270	497.636	630.758	488.382	527.923	806.641	572.033	2480.12	1138.29	2265.44	1846.88	2065.97	1988.62	746.019	812.037	726.444	701.215	561.665	526.47
AT1G10280	39.752	52.7831	49.3194	54.7345	74.7813	93.451	145.623	91.4699	137.588	153.458	174.671	165.346	103.515	200.253	165.35	93.6846	105.584	66.1847
AT1G10290	241.457	395.873	255.017	244.54	674.029	786.31	1343.81	728.372	1277.23	1351.51	1192.61	1268.25	675.82	739.468	746.035	690.805	732.559	653.825
AT1G10300	27.9736	26.3915	36.0874	25.6016	34.898	49.0854	33.1991	32.7485	38.94	26.025	21.7294	25.0253	49.9726	59.7086	47.019	49.2081	48.9824	44.1232
AT1G10310	2258.5	2717.01	2184.49	2568.99	2854.65	2487.31	3956.73	3444.24	3886.22	3065.57	3708.21	3040.57	3076.88	3241.72	3169.08	3665.05	3748.79	4089.42
AT1G10320	136.924	179.463	200.886	176.563	286.163	477.638	540.24	518.33	716.497	664.087	598.395	698.027	377.174	506.145	502.32	616.047	657.452	438.223
AT1G10330	10.3061	21.1132	6.01456	16.7735	20.9388	10.3834	25.6539	10.1633	33.748	26.025	29.2512	35.7504	17.8474	21.1277	19.5913	12.302	28.3009	7.01959
AT1G10340	0	0	0	0	0	0	10.5634	0	2.596	4.48708	7.52173	0.893761	2.37965	9.18594	1.5673	1.89262	0	0
AT1G10350	48.5858	18.4741	49.3194	52.0861	25.9242	27.3745	26.4084	13.5511	19.9027	30.5121	31.7584	33.9629	34.5049	43.1739	47.019	26.4966	35.9204	16.0448
AT1G10360	0	0	10.8262	8.82815	3.98834	9.43949	24.8993	14.6804	19.0373	35.8966	39.2801	34.8567	1.18982	1.83719	0	0	0	1.0028
AT1G10370	156.063	203.215	199.683	212.758	66.8047	145.368	86.0159	114.055	82.2067	114.869	140.406	122.445	246.293	153.405	147.326	125.859	119.735	102.286
AT1G10380	0	0	0	0	0	1.8879	0	0	0	0	0	0	0	0	0	0	0	0
AT1G10385	0	0	7.21747	0.882815	0.997084	0	0	0	0	0	0	0	0	0	0	0	0	0
AT1G10390	1812.4	2110	1791.14	1699.42	2083.91	3076.33	3042.25	2304.82	2750.9	2875.32	2857.42	3092.41	2667.58	2096.23	2169.93	2675.22	2601.51	2234.24
AT1G10400	0	1.31958	0	2.64844	0	3.7758	9.80883	4.51703	17.3067	11.6664	12.5362	31.2816	3.56947	22.9648	18.024	1.89262	0	0
AT1G10410	577.14	448.656	678.442	566.767	609.219	723.065	1002.76	997.135	995.999	944.978	1042.18	909.848	662.732	654.039	660.617	821.396	841.409	847.365
AT1G10417	4.41689	0	0	5.29689	8.97376	6.60764	26.4084	23.7144	16.4413	18.8457	18.3865	24.1315	3.56947	16.5347	7.8365	1.89262	1.0885	7.01959
AT1G10419	0	0	0	0	0	0	0	0	0	0.897415	0	0	0	0	0	0	0	0
AT1G10430	562.417	415.667	460.715	519.095	478.6	480.47	722.835	529.622	700.055	506.142	605.081	537.15	518.763	706.398	526.613	423	436.487	469.31
AT1G10440	0	0	0	0	0	0	0	0	0	0	0	0	0	0	0	0	0	0
AT1G10450	575.668	658.469	499.208	424.634	740.834	872.209	1011.82	715.95	1100.7	881.262	713.729	839.241	566.356	789.072	664.535	829.913	864.267	785.192
AT1G10455	0	7.91746	3.60874	0	0	0	0	0	0	0	0	0	0	0	1.5673	0	0	0
AT1G10460	0	0	0	0	0	0	0	0	0	0	0	0	0	0	0.78365	0	0	0
AT1G10470	22.0844	26.3915	26.4641	63.5627	51.8484	56.6369	51.3077	16.9389	53.6507	41.2811	61.0096	67.032	8.32876	14.6975	26.6441	11.3557	11.9735	12.0336
AT1G10480	0	0	0	0	0	0	0	1.12926	0	0	0	0	0	0	0	0	0	0
AT1G10490	478.496	513.316	425.831	421.103	616.198	549.378	1054.07	507.037	776.205	711.65	593.381	673.896	435.475	509.819	434.926	457.067	581.258	541.512
AT1G10500	2745.83	2492.68	2138.78	2437.45	2170.65	1434.8	1844.06	1576.44	1602.6	1310.23	1738.36	1277.18	1480.14	1470.67	1437.21	1061.76	1368.24	1536.29
AT1G10510	814.18	537.068	579.804	589.72	862.478	797.637	1044.26	947.448	1004.65	927.03	793.125	928.617	671.06	854.292	791.487	944.416	880.594	893.494
AT1G10520	125.145	96.3291	75.7835	63.5627	97.7143	103.834	118.46	134.382	128.069	126.536	92.768	109.039	59.4912	135.033	134.788	163.711	193.753	151.423
AT1G10522	222.317	319.338	214.118	193.336	212.379	291.68	239.939	226.981	244.89	235.123	310.898	227.909	252.243	247.102	211.586	281.054	271.036	286.801
AT1G10530	10.3061	7.91746	10.8262	23.836	5.98251	8.49554	11.3179	14.6804	19.0373	17.0509	13.372	10.7251	14.2779	11.9417	22.7259	7.57047	18.5045	35.098
AT1G10538	0	0	0	0	0	0	0	0	0	0	0	0	0	0	0	0	0	0
AT1G10540	0	0	3.60874	3.53126	0	0.943949	2.26358	0	0	0	0	0	0	0	0	0	0	0
AT1G10550	0	0	0	0	0	0	0	0	0	0	0	0	0	0	0	0	0	0
AT1G10560	0	0	0	5.29689	0	8.49554	0	0	0	0	0	0	0	0.918594	0.78365	0	0	0
AT1G10570	113.367	100.288	129.914	159.789	156.542	267.138	193.158	193.103	151.433	169.611	145.42	169.815	132.07	223.218	215.504	328.369	340.7	308.862
AT1G10580	1481.13	2003.12	1599.87	1568.76	1951.29	2329.67	2579.72	2633.43	3452.68	2949.8	2252.34	3582.19	3452.87	2627.18	2202.06	2489.74	2192.23	1955.46
AT1G10585	1.4723	1.31958	2.40582	7.06252	0	5.66369	0	0	0	0	0.835748	0	0	0	0	0	0	0
AT1G10586	0	0	0	0	0	0	0	0	0	0	0	0.893761	0	0	0	0	0	0
AT1G10588	0	3.95873	12.0291	5.29689	0	0.943949	0	0	9.51867	3.58966	0	0	0	0	0	0	0	0
AT1G10590	4107.71	3247.48	3431.91	3705.17	2583.45	2743.12	2326.2	2954.14	2395.24	2080.21	2401.1	2287.13	3020.96	2929.39	3020.19	2835.14	2655.93	2745.66
AT1G10600	609.531	721.809	561.76	421.985	485.58	481.414	465.542	431.377	486.318	394.863	488.912	406.661	452.133	562.179	520.344	572.517	618.267	771.153
AT1G10610	263.541	296.905	256.22	272.79	293.143	381.355	216.549	332.002	230.179	214.482	192.222	275.278	374.794	398.67	355.777	643.49	650.921	638.783
AT1G10620	0	2.63915	1.20291	3.53126	1.99417	1.8879	0.754525	0	2.596	0.897415	0	0.893761	5.94912	0.918594	1.5673	0	4.35399	8.02239
AT1G10630	72.1425	81.8138	74.5805	71.508	85.7493	147.256	92.8066	83.5651	87.3987	166.919	148.763	162.664	105.894	155.242	141.057	86.1141	85.9913	53.1484
AT1G10640	0	0	0	1.76563	0	0	0	0	0	0	0.835748	0	0	0	0	0	0	0
AT1G10650	145.757	113.484	96.233	105.938	109.679	120.825	301.81	133.252	141.049	101.408	137.063	135.852	97.5655	102.882	94.8217	84.2215	100.142	111.311
AT1G10652	0	0	0	0	0	0	0	0	0	0	0	0	0	0	0	0	0	0
AT1G10657	0	0	0	0	0	0	0	0	0	0	0	0	0	0	0	0	0	0
AT1G10660	1388.38	1326.18	1071.79	1135.3	1082.83	1045.9	862.422	1026.5	825.529	875.877	935.202	815.11	1107.73	1350.33	1427.81	1192.35	1294.22	1208.37
AT1G10670	164.897	130.638	198.48	180.094	116.659	250.147	116.197	110.667	101.244	193.842	137.063	188.583	261.761	206.684	194.345	151.409	121.912	106.297
AT1G10680	1.4723	0	0	0	0	0	0	0	0	0	1.6715	0	0	0	0	0	0	0
AT1G10682	1.4723	0	3.60874	0	0	7.55159	0	0	0	0	0	0	5.94912	0	0	0	3.26549	0
AT1G10690	254.707	298.224	299.525	221.586	196.426	258.642	20.3722	80.1773	24.2294	56.5372	95.2753	49.1568	358.137	184.637	179.456	118.289	239.469	351.983
AT1G10700	323.905	299.544	217.727	260.43	190.443	236.931	91.2975	138.899	78.7454	138.202	125.362	128.702	129.691	193.823	209.235	157.087	113.204	119.333
AT1G10705	0	0	0	0.882815	0	0	0	0	0	0	0	0	0	0	0	0	0	0
AT1G10710	1.4723	0	1.20291	2.64844	0	1.8879	6.79073	4.51703	1.73067	5.38449	5.01449	3.57504	0	0.918594	3.1346	0	1.0885	0
AT1G10717	0	0	0	0	0	0	0	0	0	0	0	0	0	0	0	0	0	0
AT1G10720	76.5594	120.082	139.538	115.649	151.557	144.424	242.957	210.042	268.254	317.685	284.154	329.798	204.65	159.835	193.562	129.644	167.629	112.314
AT1G10730	114.839	163.628	121.494	170.383	214.373	156.696	270.12	220.205	284.695	264.738	247.381	217.184	165.385	242.509	173.187	150.463	146.947	128.358
AT1G10740	23.5567	18.4741	39.6961	43.2579	60.8221	144.424	161.468	41.7826	133.261	245.892	134.555	270.809	46.4031	45.9297	70.5285	26.4966	42.4514	24.0672
AT1G10745	0	0	0	0	0	0	0	0	0	0	0	0	0	0	0	0	0	0
AT1G10747	0	0	0	0	0	0	0	0	0	0	0	0	0	0	0	0	0	0
AT1G10750	0	3.95873	0	2.64844	5.98251	4.71975	9.80883	3.38777	8.65334	12.5638	5.01449	17.8752	0	1.83719	9.4038	0	2.17699	0
AT1G10760	88.3378	95.0096	120.291	151.844	111.673	99.1147	43.0079	50.8166	51.0547	90.6389	55.9951	56.3069	38.0744	47.7669	49.37	92.7383	87.0798	134.375
AT1G10770	145.757	76.5355	134.726	36.1954	38.8863	267.138	12.8269	18.0681	9.51867	6.28191	22.5652	6.25632	49.9726	14.6975	14.1057	14.1946	7.61948	6.0168
AT1G10780	42.6966	32.9894	40.899	36.1954	36.8921	37.758	89.034	37.2655	52.7854	52.0501	49.3091	55.4132	14.2779	39.4995	20.3749	35.9597	37.0089	52.1456
AT1G10790	0	0	0	0	6.97959	2.83185	0	0	1.73067	0.897415	1.6715	1.78752	0	0	0	0	0	1.0028
AT1G10800	0	0	0	1.76563	0	0	0	0	0	0	0	0	0	0	0	0	0	0
AT1G10810	26.5013	19.7937	34.8844	47.672	35.895	56.6369	39.2353	47.4288	60.5734	51.1527	66.0241	62.5632	79.7182	78.0804	68.1776	155.195	136.062	123.344
AT1G10820	157.536	143.834	168.408	146.547	172.496	164.247	331.237	191.974	226.718	220.764	254.067	197.521	109.464	175.451	162.999	158.98	155.655	150.42
AT1G10830	697.868	674.304	599.05	573.829	547.399	414.394	827.714	525.105	688.806	515.116	843.27	546.982	547.319	434.495	406.714	371.899	424.514	549.534
AT1G10840	4562.65	4044.5	3686.93	4029.17	3829.8	3530.37	5985.65	4262.95	4804.33	3620.17	4395.2	3658.16	3411.22	4017.01	4332.02	4161.87	4334.4	4369.2
AT1G10850	48.5858	47.5048	44.5077	45.9064	36.8921	55.693	21.1267	39.524	36.344	52.9475	57.6666	67.9258	39.2642	68.8945	54.0719	65.2953	43.5399	29.0812
AT1G10865	777.372	1095.25	941.88	912.83	765.761	670.204	568.912	802.903	652.462	553.705	682.806	637.251	953.049	677.003	645.728	598.067	659.629	816.279
AT1G10870	625.726	597.768	552.137	483.782	745.819	688.139	555.331	613.187	524.392	470.246	483.062	445.093	510.434	610.865	588.521	949.148	1067.82	1079.01
AT1G10880	0	1.31958	0	0	1.99417	0	0	0	4.32667	0	0	0	2.37965	0	0.78365	0.946309	0	2.0056
AT1G10890	312.127	424.904	372.903	406.095	604.233	808.02	1080.48	972.291	1034.07	903.697	758.859	871.417	825.737	987.488	930.193	1282.25	1505.39	992.771
AT1G10900	354.823	431.502	364.482	279.852	441.708	435.161	712.272	467.513	757.167	723.317	595.052	735.565	356.947	361.007	368.316	471.262	570.373	439.226
AT1G10910	596.28	614.923	500.411	449.353	506.519	644.717	381.035	560.112	381.612	358.966	403.666	331.585	473.55	542.889	557.959	757.047	927.4	903.522
AT1G10920	16.1953	7.91746	7.21747	7.06252	6.97959	11.3274	1.50905	4.51703	4.32667	8.07674	5.85023	16.0877	3.56947	3.67437	1.5673	10.4094	0	3.0084
AT1G10930	133.979	263.915	166.002	136.836	217.364	260.53	199.949	169.389	144.511	239.61	202.251	234.165	198.701	208.521	184.941	228.06	337.434	284.795
AT1G10940	856.876	880.158	748.211	870.455	871.452	1010.97	784.706	1081.83	683.614	809.469	615.11	684.621	936.391	883.687	957.62	1090.15	1088.5	868.424
AT1G10950	1135.14	1363.12	1253.43	1332.17	1484.66	1530.14	1449.44	1434.16	1169.07	1555.22	1499.33	1656.14	1506.32	1463.32	1581.41	1809.34	1518.45	1607.49
AT1G10960	83.9209	102.927	139.538	123.594	118.653	130.265	264.838	130.994	179.989	235.123	280.811	248.465	204.65	130.44	136.355	125.859	95.7878	143.4
AT1G10970	796.512	653.191	544.919	613.556	464.641	300.176	347.082	376.043	239.698	288.07	322.599	308.347	354.567	351.821	324.431	394.611	365.735	609.702
AT1G10980	0	0	0	0	4.98542	0	0	0	0	0.897415	1.6715	0	0	0	0	0	0	0
AT1G10990	2.94459	0	0	0	0	0.943949	2.26358	0	0.865334	10.769	5.01449	13.4064	3.56947	3.67437	0	0	3.26549	1.0028
AT1G11000	13.2507	19.7937	21.6524	25.6016	25.9242	35.8701	44.517	62.1092	44.9974	57.4346	71.8743	62.5632	21.4168	65.2201	67.3939	46.3691	64.2214	41.1148
AT1G11010	0	0	0	0	0	0	0	0	0.865334	0	0	0	0	0	0	0	0	0
AT1G11020	1939.01	1576.89	1580.63	1649.1	1269.29	965.66	1055.58	1020.85	1084.26	711.65	1014.6	778.466	1321.89	1109.66	1144.91	1091.09	1088.5	1092.05
AT1G11030	0	0	0	0	0	0	0	0	0	0	0	0	0	0	0	0	0	0
AT1G11040	5.88918	0	0	0	0	2.83185	0	0	0	0	0	0	0	0	0	0	0	0
AT1G11050	652.227	637.356	822.792	655.048	586.286	600.352	262.575	498.003	340.076	438.836	416.202	438.836	709.135	518.087	557.959	486.403	573.638	567.584
AT1G11055	0	0	0	0	0	0	0	0	0	0	0	0	0	0	0	0	0	0
AT1G11060	425.494	564.779	508.832	501.439	748.81	578.641	1157.44	664.004	988.211	841.776	1110.71	861.585	534.231	632.911	653.564	673.772	586.7	741.069
AT1G11070	39.752	23.7524	42.1019	30.0157	43.8717	46.2535	30.9355	64.3677	25.0947	34.9992	50.1449	20.5565	51.1624	59.7086	83.0669	115.45	92.5223	121.339
AT1G11080	8.83378	1.31958	0	0.882815	0	0	1.50905	1.12926	0	0	0.835748	0	0	0	0	0	0	0
AT1G11090	58.8918	52.7831	48.1165	68.8595	86.7463	50.0293	130.533	158.096	193.835	205.508	223.98	178.752	91.6164	93.6965	94.8217	72.8658	95.7878	36.1008
AT1G11100	231.15	197.937	191.263	167.735	323.055	166.135	857.141	542.044	875.718	679.343	675.284	621.164	197.511	230.567	257.037	299.034	254.708	252.705
AT1G11110	0	0	0	3.53126	0	0	3.0181	5.64629	0	7.17932	0.835748	2.68128	7.13894	0	0	8.51678	5.44249	2.0056
AT1G11112	0	0	0	0	0	0	0	0	0	0	0	0	0	0.918594	0	0	0	0
AT1G11120	0	5.27831	6.01456	1.76563	3.98834	5.66369	16.5996	4.51703	21.6334	20.6406	15.8792	16.9815	0	11.9417	11.7548	1.89262	0	3.0084
AT1G11125	0	3.95873	0	2.64844	0	5.66369	0	3.38777	0	2.69225	11.7005	3.57504	4.75929	1.83719	2.35095	6.62416	7.61948	0
AT1G11130	0	0	2.40582	0	0	4.71975	0.754525	0	0	1.79483	4.17874	2.68128	0	0.918594	6.2692	10.4094	0	13.0364
AT1G11145	0	0	0	0	0	0	0	0	0	0	0	0	0	0	0	0	0	0
AT1G11150	82.4486	75.2159	64.9572	52.9689	61.8192	59.4688	61.1165	56.4629	93.4561	75.3829	90.2608	50.0506	104.704	107.475	86.9852	105.987	103.407	85.2379
AT1G11160	0	2.63915	0	0	0	0.943949	0	1.12926	5.192	0.897415	0	0	0	0	0	0.946309	1.0885	0
AT1G11170	537.388	632.077	558.151	605.611	560.361	684.363	537.976	781.447	654.193	724.214	721.25	624.739	734.121	813.874	771.895	816.665	829.435	667.864
AT1G11175	8063.77	5048.7	8294.08	5515.83	4659.38	3332.14	528.922	1775.19	631.694	517.809	1150.82	569.326	3653.95	2560.12	2868.94	1977.79	2662.46	3448.63
AT1G11180	478.496	497.481	476.353	400.798	503.528	526.724	418.761	459.608	370.363	423.58	408.681	402.192	398.591	485.936	474.108	519.524	606.293	643.797
AT1G11185	0	0	1.20291	0.882815	0	0.943949	1.50905	3.38777	2.596	0.897415	0	1.78752	0	0.918594	6.2692	0.946309	2.17699	0
AT1G11190	17.6676	9.23704	25.2612	11.4766	4.98542	31.1503	0	0	0.865334	0	6.68598	1.78752	15.4677	3.67437	3.1346	6.62416	3.26549	0
AT1G11200	276.792	184.741	317.569	285.149	294.14	209.557	215.04	147.933	156.625	157.945	193.893	158.196	266.52	174.533	201.398	191.154	160.009	192.537
AT1G11210	11.7784	2.63915	7.21747	11.4766	18.9446	35.8701	6.0362	14.6804	7.78801	21.538	11.7005	19.6627	26.1761	39.4995	44.6681	27.443	11.9735	13.0364
AT1G11220	0	0	0	0	0	0	0	0	0.865334	1.79483	0	0	0	0	0	0	0	0
AT1G11230	0	0	0	0	0	0.943949	0	0	0	0	0.835748	0	0	0	0	0	0	0
AT1G11240	1425.18	1729.97	1448.31	1655.28	1360.02	1507.49	1660.71	1850.85	1593.95	1606.37	1242.76	1571.23	1847.8	1932.72	1935.62	1835.84	1956.03	1560.36
AT1G11250	0	0	0	2.64844	0	0.943949	0	0	0	0	0	0	0	0	0	0	0	0
AT1G11260	833.32	1101.85	1003.23	1243.89	1484.66	1392.32	1652.41	2080.09	2124.39	3192.11	3265.27	3350.71	2215.45	2195.44	2296.09	2145.28	1630.57	1182.3
AT1G11270	213.483	333.853	153.973	180.977	191.44	141.592	159.959	163.742	118.551	98.7157	153.778	84.9073	105.894	141.463	174.754	176.013	208.992	250.7
AT1G11265	0	0	0	2.64844	0.997084	5.66369	3.0181	1.12926	1.73067	0	6.68598	0	0	0.918594	0	5.67785	0	3.0084
AT1G11280	94.2269	80.4942	74.5805	99.758	101.703	128.377	68.6618	72.2725	93.4561	172.304	70.2028	144.789	63.0606	121.254	111.278	131.537	137.151	116.325
AT1G11290	66.2533	63.3397	79.3922	89.1643	80.7638	70.7962	32.4446	53.0751	51.0547	55.6397	44.2946	92.0573	47.5929	66.1387	61.1247	51.1007	50.0709	49.1372
AT1G11300	1152.81	1150.67	1039.32	866.041	899.37	1261.12	543.258	796.127	649.001	796.905	666.927	864.267	1352.83	1678.27	1618.24	1416.62	1407.43	1328.71
AT1G11310	459.356	496.161	542.513	474.954	602.239	742.888	601.357	486.71	483.722	612.935	576.666	581.838	455.702	466.646	427.873	569.678	599.762	606.693
AT1G11320	66.2533	80.4942	76.9864	99.758	111.673	109.498	123.742	123.089	136.723	137.305	109.483	73.2884	63.0606	77.1619	83.0669	90.8457	74.0178	77.2155
AT1G11330	25.029	46.1852	54.131	47.672	26.9213	93.451	40.7444	33.8777	38.0747	87.0493	60.1738	77.7572	26.1761	20.2091	16.4567	14.1946	25.0354	39.1092
AT1G11340	55.9472	83.1334	102.248	56.5001	70.793	101.003	52.0622	86.9529	44.132	43.9733	38.4444	41.113	69.0098	138.708	132.437	243.201	251.443	230.644
AT1G11350	144.285	190.019	209.307	93.5783	245.283	337.934	153.923	256.342	145.376	169.611	144.584	153.727	203.46	283.845	321.297	472.208	501.797	551.54
AT1G11360	3038.82	3042.95	2700.54	2914.17	1557.45	1745.36	526.659	1447.71	809.953	816.648	579.173	950.961	3251.79	2023.66	2141.72	2141.5	1919.02	1238.46
AT1G11362	0	0	0	0	0	0	0	0	0	0	0	0.893761	0	0	0.78365	0	0	0
AT1G11370	75.0871	80.4942	120.291	108.586	50.8513	89.6752	96.5792	47.4288	52.7854	65.5113	83.5748	73.2884	53.5421	112.987	91.6871	104.094	103.407	117.328
AT1G11380	141.34	108.205	111.871	113.883	156.542	117.994	225.603	236.015	319.308	183.073	269.947	236.847	129.691	132.277	120.682	116.396	121.912	162.453
AT1G11390	381.325	534.429	519.658	475.837	573.324	520.116	654.173	679.813	778.801	823.827	847.448	899.123	384.313	512.575	466.272	355.812	512.682	522.458
AT1G11400	1245.56	1137.48	944.286	1251.83	1172.57	960.94	1803.32	1402.54	1588.75	1407.15	1263.65	1337.07	949.479	1142.73	1083.79	979.43	1186.46	1145.2
AT1G11410	128.09	203.215	149.161	135.071	197.423	212.389	215.794	195.362	205.084	239.61	217.294	242.209	258.192	194.742	210.802	266.859	301.514	241.675
AT1G11420	4.41689	7.91746	21.6524	11.4766	15.9533	16.9911	15.845	20.3266	27.6907	26.9225	25.0724	30.3879	2.37965	31.2322	19.5913	17.0336	20.6815	16.0448
AT1G11430	1984.66	2055.9	1703.32	1726.79	1568.41	1338.52	2176.05	1845.21	1848.35	1609.96	1979.89	1651.67	1669.32	1294.3	1322.8	1235.88	1356.27	1538.29
AT1G11440	131.034	59.381	153.973	153.61	68.7988	71.7401	51.3077	71.1433	61.4387	73.5881	70.2028	69.7133	151.108	158.917	120.682	131.537	134.974	168.47
AT1G11450	1.4723	0	3.60874	0	0	0	3.0181	1.12926	0	0	4.17874	0	3.56947	0	1.5673	5.67785	1.0885	0
AT1G11460	58.8918	44.8656	34.8844	34.4298	9.97084	73.628	12.8269	28.2315	12.1147	18.8457	21.7294	18.769	99.9452	24.802	52.5046	7.57047	9.79648	18.0504
AT1G11470	0	0	0	0	5.98251	0	0.754525	0	0.865334	1.79483	0.835748	0	0	1.83719	0.78365	0	0	0
AT1G11475	1578.3	1202.13	1340.04	1501.67	1270.29	774.038	1224.59	1061.5	1094.65	721.522	918.487	809.747	1210.05	915.838	1010.13	877.228	780.453	1019.85
AT1G11480	2009.68	2764.51	2229	2170.84	3543.64	3543.58	4192.9	4321.67	4761.07	4703.35	4485.46	4844.18	4790.23	4554.39	4582	5216.05	4813.34	4328.08
AT1G11482	4.41689	0	0	0	0	2.83185	1.50905	0	3.46134	0.897415	0	0	3.56947	0	0.78365	0	0	0
AT1G11490	0	0	0	0	0	0	2.26358	0	0	0.897415	0.835748	0	0	0	0	0	0	0
AT1G11500	0	0	0	0	0	0	0	0	0	0	0	0	0	0	0	0	0	0
AT1G11510	0	0	0	0	0	0	0	0	0	0	0	0	0	0	0	0	0	0
AT1G11520	0	0	0	0	0	0	0	0	0	0.897415	0	0	0	0	0	0	0	0
AT1G11530	2218.75	1608.56	2220.58	2194.68	1753.87	1134.63	379.526	1012.94	410.168	510.629	549.922	469.224	1703.83	1156.51	1203.69	953.879	1162.52	1629.55
AT1G11540	7.36148	0	0	2.64844	4.98542	0.943949	2.26358	4.51703	0	3.58966	0.835748	2.68128	2.37965	2.75578	5.48555	0	0	1.0028
AT1G11545	1.4723	7.91746	1.20291	0	0	0.943949	4.52715	5.64629	7.78801	2.69225	0	1.78752	0	0	3.1346	4.73154	2.17699	0
AT1G11550	0	0	0	0	0	0	0	0	0	0	0	0	0	0	0	0	0	0
AT1G11560	0	0	0	0	0	0	0	0	0	0	0	0	0	0	0	0	0	0
AT1G11570	0	0	0	0	0	0	0	0	0	0	0	0	0	0	0	0	0	0
AT1G11572	0	0	3.60874	0	0	1.8879	0	0	0	0	0	0.893761	0	0	0	0	0	0
AT1G11580	4.41689	32.9894	62.5514	32.6641	24.9271	39.6459	45.2715	16.9389	32.8827	17.0509	23.4009	42.0067	0	0	0	0	0	0
AT1G11590	0	0	1.20291	2.64844	1.99417	0	5.28168	3.38777	9.51867	8.07674	7.52173	10.7251	3.56947	1.83719	6.2692	0.946309	0	1.0028
AT1G11592	385.742	387.956	371.7	339.884	327.044	331.326	563.63	402.016	406.707	395.76	695.342	424.536	440.235	367.437	395.743	553.591	423.426	497.388
AT1G11593	0	0	0	0	0	0	0	0	0	0	0	0	0	0	0	0	0	0
AT1G11595	11.7784	7.91746	8.42038	22.9532	8.97376	5.66369	6.0362	13.5511	3.46134	4.48708	3.34299	3.57504	9.51859	23.8834	23.5095	17.0336	33.7434	34.0952
AT1G11600	2.94459	0	1.20291	0	1.99417	1.8879	0	0	0	0	0	0	0	0	0	0	0	0
AT1G11608	0	0	0	0	0	0	0	0	0	0	0	0	0	0	0	0	0	1.0028
AT1G11610	5.88918	17.1545	164.799	66.2111	47.86	1397.99	36.9717	134.382	47.5934	456.784	276.633	454.03	240.344	225.055	212.369	105.04	148.036	7.01959
AT1G11620	0	0	0	0	0	0	0.754525	0	3.46134	0	0	1.78752	0	0	0	0	0	0
AT1G11630	125.145	105.566	128.712	158.024	94.723	99.1147	107.143	107.28	199.892	157.945	122.019	136.745	149.918	187.393	146.543	100.309	111.027	73.2043
AT1G11640	0	0	0	0	0	0	0	0	0	0	0	0	0	0	0	0	0	0
AT1G11650	7723.67	8009.83	6733.9	6554.02	6584.75	7097.55	6949.93	6944.94	6741.82	6463.18	6739.47	6427.93	9780.35	7924.71	8144.48	8356.85	8032.02	8707.31
AT1G11655	0	0	0	0	0	1.8879	0	0	4.32667	0	2.50724	0	0	2.75578	0	3.78524	0	0
AT1G11660	111.894	130.638	134.726	120.063	202.408	218.052	343.309	272.151	313.251	242.302	173	261.872	192.751	203.928	206.884	230.899	261.239	225.63
AT1G11670	22.0844	13.1958	16.8408	30.8985	44.8688	26.4306	12.8269	18.0681	15.576	10.769	13.372	25.9191	16.6575	31.2322	5.48555	9.46309	10.885	23.0644
AT1G11680	510.887	543.666	532.89	553.525	560.361	438.936	1860.66	636.902	1132.72	792.418	860.82	902.698	638.935	516.25	645.728	622.671	548.603	649.814
AT1G11684	0	0	0	0	0	0.943949	0	0	0	0	0	0	0	0	0	1.89262	0	0
AT1G11690	0	0	3.60874	0	0	0.943949	4.52715	0	0	0.897415	0	0	0	0	0	0	1.0885	0
AT1G11700	234.095	259.957	341.627	292.212	240.297	207.669	30.181	159.225	44.132	61.9217	101.961	57.2007	602.051	213.114	233.528	250.772	195.93	297.831
AT1G11710	287.098	269.194	247.8	233.063	360.945	194.454	188.631	149.062	212.872	145.381	167.985	201.096	173.714	217.707	164.567	346.349	352.673	292.817
AT1G11720	684.618	692.778	685.66	536.751	543.411	600.352	179.577	460.737	199.027	240.507	248.217	284.216	322.442	395.914	427.089	720.141	755.417	805.248
AT1G11730	0	0	4.81165	0	5.98251	1.8879	2.26358	1.12926	0.865334	5.38449	0	0	5.94912	2.75578	0.78365	3.78524	0	4.0112
AT1G11735	0	0	0	0	0.997084	0	0	2.25852	0	0	0	0	0	0	0	0	2.17699	0
AT1G11740	8.83378	2.63915	2.40582	7.94533	3.98834	6.60764	3.77263	11.2926	5.192	4.48708	5.85023	11.6189	15.4677	22.0462	19.5913	0	14.1505	5.014
AT1G11750	2489.65	1931.86	1981.2	1966.91	1591.35	1418.76	1580.73	1737.93	1519.53	1240.23	1541.12	1176.19	1595.55	1392.59	1575.14	1609.67	1664.31	1954.46
AT1G11755	170.786	131.958	122.697	135.953	120.647	106.666	212.022	194.232	168.74	183.97	179.686	152.833	98.7553	136.87	117.548	91.792	133.885	117.328
AT1G11760	725.842	481.646	595.441	745.978	561.358	488.022	473.087	537.527	532.18	349.992	375.251	368.229	678.199	511.657	495.267	397.45	524.656	436.218
AT1G11765	19.1398	9.23704	1.20291	1.76563	0.997084	51.9172	0	0	0	0	0.835748	0	5.94912	0	1.5673	4.73154	1.0885	0
AT1G11770	1.4723	6.59789	4.81165	0	0	10.3834	1.50905	4.51703	3.46134	1.79483	7.52173	10.7251	1.18982	15.6161	4.7019	0	8.70798	2.0056
AT1G11780	323.905	357.605	307.945	338.118	370.915	287.904	568.157	302.641	455.166	376.914	457.154	372.698	297.456	283.845	333.835	236.577	342.877	337.943
AT1G11785	23.5567	29.0307	33.6815	22.9532	9.97084	17.935	13.5815	15.8096	5.192	13.4612	7.52173	2.68128	42.8336	11.0231	10.1875	9.46309	1.0885	9.02519
AT1G11790	67.7256	75.2159	55.334	44.1407	35.895	67.9643	31.6901	56.4629	34.6134	43.0759	44.2946	46.4756	39.2642	64.3015	38.3989	92.7383	62.0444	43.1204
AT1G11800	284.153	223.009	387.338	316.93	267.219	256.754	353.872	248.437	415.36	278.199	300.869	299.41	345.049	274.659	275.845	236.577	203.549	214.599
AT1G11803	0	0	0	0	0	0	0	0	0	0	0	0	0	0	0	0	0	0
AT1G11806	0	0	0	0	0	0	0	0	0	0	0	0	0	0	0	0	0	0
AT1G11810	0	0	1.20291	0	1.99417	0	0	1.12926	0	0	0.835748	0	0	0	5.48555	0	0	0
AT1G11820	306.238	333.853	267.046	339.884	565.347	351.149	1085.01	630.126	1191.56	941.389	1002.9	1077.88	257.002	450.111	409.849	493.973	417.983	380.061
AT1G11840	13347.8	9853.28	10503.8	10039.4	5953.59	6533.07	3620.97	6512.43	4386.38	4122.73	3742.48	4130.96	8379.93	6515.58	6385.97	7248.73	5901.83	5819.24
AT1G11850	0	0	0	0	0	0	0.754525	1.12926	0	1.79483	0.835748	0.893761	0	0	1.5673	0	0	0
AT1G11860	3431.92	2839.73	3030.14	2953.9	2331.18	2164.48	1168.76	2191.89	1516.93	1522.91	1673.17	1545.31	2794.9	2517.86	2778.82	3087.81	2724.51	2847.95
AT1G11870	178.148	277.111	208.104	233.063	335.02	336.046	424.043	299.253	326.231	313.198	339.314	318.179	279.609	373.868	384.772	388.933	361.381	404.128
AT1G11880	41.2243	43.546	75.7835	34.4298	42.8746	33.0382	64.1346	54.2044	58.8427	54.7423	70.2028	50.9444	48.7828	57.8714	48.5863	17.9799	29.3894	50.14
AT1G11890	345.99	377.399	346.439	403.446	265.224	395.515	436.87	328.614	365.171	446.913	451.304	407.555	395.021	333.449	354.21	328.369	309.133	274.767
AT1G11900	38.2797	38.2677	55.334	68.8595	42.8746	42.4777	52.0622	50.8166	40.6707	45.7682	45.1304	48.2631	49.9726	48.6855	43.1008	28.3893	15.239	43.1204
AT1G11905	189.926	106.886	205.698	212.758	138.595	133.097	233.148	112.926	175.663	166.022	142.913	175.177	177.284	135.952	137.922	77.5973	105.584	97.2715
AT1G11910	25199.8	29127	24627.2	21628.1	19728.3	23989.5	12202.9	18050.1	14580	16307.8	13740.5	16959.1	30808.1	20469	20074	20193.3	18903.9	17502.9
AT1G11915	0	0	0	0	0	0	0	0	0	0	0	0	0	0	0	0	0	0
AT1G11920	0	0	0	0	0	0	0	0	0	0	0	0	0	0	0	0	0	0
AT1G11925	0	2.63915	0	0	1.99417	16.9911	0	0	0	0	0	0	0	4.59297	0	0	0	0
AT1G11930	1827.12	2106.05	1761.06	1689.71	1774.81	1756.69	941.647	2110.58	1413.96	1382.92	1224.37	1568.55	2683.05	2185.33	1964.61	2402.68	2234.69	2191.12
AT1G11940	51.5304	160.988	81.798	76.8049	81.7609	97.2268	109.406	108.409	94.3214	96.0234	102.797	93.8449	103.515	72.5689	78.365	88.953	81.6373	75.2099
AT1G11950	668.422	610.964	653.181	582.658	566.344	398.347	282.192	423.472	248.351	253.969	210.608	263.659	400.971	390.402	404.363	490.188	512.682	572.598
AT1G11960	98.6438	105.566	110.668	53.8517	53.8426	56.6369	180.332	159.225	159.221	228.841	227.323	253.828	82.0978	48.6855	30.5624	81.3826	54.4249	91.2547
AT1G11970	0	0	0	0	0	0	0	0	0	0	0	0	0	0	0	0	0	0
AT1G11980	0	0	0	0	0	0	0	0	0	0	0	0	0	0	0	0	0	0
AT1G11990	7.36148	5.27831	1.20291	0	0.997084	14.1592	3.0181	3.38777	0.865334	1.79483	5.01449	5.36256	0	4.59297	5.48555	0	4.35399	1.0028
AT1G12000	57.4195	36.9482	55.334	48.5548	75.7784	55.693	101.106	90.3407	106.436	119.356	134.555	163.558	76.1487	104.72	105.009	103.148	100.142	90.2519
AT1G12010	19.1398	14.5153	12.0291	25.6016	5.98251	15.1032	0.754525	0	0	2.69225	4.17874	4.4688	0	0.918594	0	2.83893	0	0
AT1G12013	0	1.31958	1.20291	0	0	0	4.52715	1.12926	1.73067	0	5.01449	2.68128	16.6575	0	0.78365	0	1.0885	3.0084
AT1G12015	0	0	0	0	0	0	0	0	0	0	0	0	0	0	0	0	0	0
AT1G12020	251.763	192.658	211.713	334.587	347.982	199.173	401.407	269.893	444.782	340.12	380.265	337.842	183.233	138.708	166.134	160.873	131.708	146.409
AT1G12030	0	0	0	1.76563	0	2.83185	0	0	1.73067	0	1.6715	0	0	7.34875	3.1346	0	4.35399	0
AT1G12040	7.36148	3.95873	0	2.64844	3.98834	0	4.52715	0	9.51867	2.69225	4.17874	7.15008	0	0	0.78365	4.73154	0	4.0112
AT1G12050	312.127	376.08	396.961	341.649	436.723	362.476	292.001	327.485	257.004	317.685	323.434	370.017	311.734	392.239	469.406	422.054	499.62	464.296
AT1G12060	828.903	812.86	959.924	888.994	773.737	652.269	666.246	983.584	800.434	726.009	923.501	696.24	1198.15	881.85	927.842	763.671	769.568	929.595
AT1G12064	2868.03	2336.97	2179.68	2531.03	2031.06	1159.17	2508.8	2116.23	2255.93	1129.85	2169.6	1413.04	2033.41	1759.11	1826.69	1420.41	1618.6	2003.59
AT1G12070	0	1.31958	2.40582	3.53126	5.98251	2.83185	13.5815	0	8.65334	1.79483	2.50724	2.68128	0	2.75578	1.5673	5.67785	3.26549	0
AT1G12080	0	5.27831	2.40582	5.29689	0	0	3.77263	0	2.596	4.48708	0.835748	0.893761	14.2779	0	5.48555	0	0	0
AT1G12090	7.36148	0	10.8262	15.8907	0.997084	9.43949	0.754525	0	0.865334	0	0	0	0	0	6.2692	0	0	0
AT1G12100	0	0	0	0	0	0	0	0	0	0	0	0	0	0	0	0	0	0
AT1G12110	251.763	183.421	300.728	225.118	211.382	241.651	411.216	119.701	235.371	214.482	235.681	137.639	304.595	170.858	212.369	160.873	151.301	262.733
AT1G12120	170.786	258.637	238.177	283.383	344.991	353.981	299.546	207.784	302.002	305.121	232.338	321.754	232.016	333.449	347.157	349.188	309.133	326.913
AT1G12130	1333.9	1340.69	1287.12	1196.21	1025	1784.06	614.938	1378.82	541.699	611.14	675.284	542.513	1732.38	2119.2	2234.97	3235.43	3741.17	4295.99
AT1G12140	597.752	666.386	511.238	497.025	451.679	442.712	598.338	529.622	430.936	380.504	442.946	323.541	535.421	531.866	452.95	481.671	500.709	500.397
AT1G12150	10.3061	2.63915	3.60874	3.53126	1.99417	15.1032	9.80883	20.3266	8.65334	14.3586	18.3865	6.25632	10.7084	14.6975	29.7787	22.7114	25.0354	23.0644
AT1G12160	38.2797	34.309	14.4349	30.0157	26.9213	61.3567	21.1267	24.8437	11.2493	17.9483	20.0579	18.769	34.5049	37.6623	49.37	27.443	29.3894	15.042
AT1G12170	0	0	0	0	0	0	0	0	0	0	0	0	0	0	0	0	0	0
AT1G12180	2.94459	0	0	2.64844	0	0	0	1.12926	0	0	0	0	0	0	0	0	0	0
AT1G12190	0	0	0	0	0	0	0	0	0	0	0	0	0	0	0	0	0	0
AT1G12200	10.3061	31.6699	36.0874	28.2501	26.9213	257.698	27.1629	45.1703	19.0373	184.868	66.0241	181.433	69.0098	81.7548	94.038	40.6913	44.6284	19.0532
AT1G12210	179.62	220.369	127.509	108.586	162.525	211.445	135.06	176.164	137.588	228.841	117.84	210.034	171.335	199.335	217.071	214.812	187.222	195.546
AT1G12211	4.41689	5.27831	2.40582	0	3.98834	4.71975	5.28168	2.25852	6.05734	2.69225	2.50724	8.04385	0	1.83719	0.78365	27.443	10.885	9.02519
AT1G12220	83.9209	56.7418	172.016	86.5158	77.7726	130.265	58.853	74.531	52.7854	86.1519	94.4395	112.614	73.7691	130.44	187.292	157.087	104.496	121.339
AT1G12230	154.591	142.514	146.755	161.555	211.382	197.285	101.106	172.777	77.0147	119.356	142.913	136.745	116.603	145.138	200.614	290.517	226.407	207.579
AT1G12240	11.7784	10.5566	34.8844	10.5938	7.97667	69.8522	0	0	0	0	7.52173	0	9.51859	1.83719	0.78365	0	0	2.0056
AT1G12244	47.1135	23.7524	37.2903	46.7892	39.8834	83.0675	42.2534	38.3948	32.8827	42.1785	35.1014	30.3879	36.8845	69.8131	43.1008	48.2618	44.6284	37.1036
AT1G12250	182.565	139.875	76.9864	84.7502	92.7288	87.7873	56.5894	85.8236	44.9974	49.3578	47.6376	34.8567	85.6673	79.9176	68.1776	118.289	88.1683	112.314
AT1G12260	0	0	0	1.76563	0	0	0	0	0	0	0	0	0	0	0	0	0	0
AT1G12270	440.217	642.634	522.064	613.556	805.644	889.2	1699.95	1398.02	1885.56	1805.6	1610.49	1700.83	898.317	857.048	910.601	1021.07	886.037	869.427
AT1G12280	79.504	71.2572	83.0009	64.4455	123.638	121.769	157.696	138.899	210.276	157.048	220.637	196.627	86.8571	161.672	130.87	250.772	204.638	215.602
AT1G12290	63.3087	62.0201	74.5805	28.2501	144.577	45.3096	169.014	162.613	294.214	259.353	290.84	268.128	33.3151	60.6272	73.6631	101.255	59.8674	114.319
AT1G12294	0	0	0	0	0	0	0	0	0	0	0	0	0	0	0	0	0	0
AT1G12300	36.8074	35.6286	34.8844	38.8438	21.9359	30.2064	43.7625	33.8777	34.6134	65.5113	44.2946	62.5632	52.3522	95.5337	54.0719	35.9597	28.3009	37.1036
AT1G12310	980.549	665.067	1076.61	1146.78	849.516	707.018	1262.32	1085.22	1404.44	869.595	1299.59	944.705	870.951	732.119	730.362	555.483	482.204	511.428
AT1G12320	515.304	394.554	591.833	660.345	541.417	440.824	738.68	957.611	933.695	869.595	778.081	910.742	596.102	425.309	370.667	322.691	549.691	658.839
AT1G12330	2751.72	3331.93	2631.97	2469.23	2668.2	2327.78	1078.22	2174.95	1418.28	1278.82	1791.01	1324.55	3079.26	2261.58	2415.99	3172.97	3280.73	3471.69
AT1G12340	0	1.31958	0	0	8.97376	1.8879	1.50905	1.12926	1.73067	6.28191	7.52173	4.4688	3.56947	5.51156	8.62015	4.73154	1.0885	2.0056
AT1G12350	746.454	579.294	555.745	753.041	654.087	608.847	692.654	685.46	625.636	553.705	595.888	574.688	623.467	741.305	788.352	852.624	1055.84	881.46
AT1G12360	995.272	1126.92	891.358	978.159	994.093	1473.5	796.779	1105.54	809.087	1132.54	965.289	1093.07	1039.91	1230	1280.48	1479.08	1538.05	1359.8
AT1G12370	97.1715	81.8138	132.32	72.3908	83.7551	161.415	88.2794	142.287	77.0147	112.177	86.9178	135.852	134.45	151.568	102.658	145.732	139.328	233.652
AT1G12380	0	0	0	1.76563	0	0	1.50905	0	0	0	0	0	0	0	2.35095	1.89262	0	0
AT1G12390	574.195	402.471	546.122	557.056	471.621	347.373	308.601	335.39	327.962	330.249	401.159	282.428	322.442	409.693	408.282	436.248	401.656	422.178
AT1G12400	117.784	88.4117	125.103	113.883	107.685	94.3949	112.424	89.2114	92.5907	104.1	124.526	90.2698	93.9961	87.2664	85.4179	146.678	87.0798	99.2771
AT1G12410	2460.21	2478.17	2008.86	2064.9	1853.58	1923.77	2166.24	2318.37	1878.64	1769.7	1655.62	1729.43	2196.41	2541.75	2559.4	2075.26	2272.78	2459.87
AT1G12411	0	0	0	0	0	0	0	1.12926	0	0	0	1.78752	0	0	0	0	0	0
AT1G12420	91.2824	54.1027	152.77	113	59.8251	122.713	20.3722	23.7144	25.96	48.4604	45.9661	48.2631	77.3385	92.7779	88.5525	82.3289	67.4868	87.2435
AT1G12423	0	0	0	0	0	0	0	0	0	0	0	0	0	0	0	0	0	0
AT1G12430	91.2824	106.886	134.726	135.953	156.542	211.445	163.732	163.742	128.935	179.483	167.15	159.983	140.399	160.754	163.783	225.222	186.133	217.607
AT1G12440	12015.4	8717.13	9202.28	9534.4	6847.98	5176.62	4439.63	5006	3995.25	3068.26	4166.2	3230.94	7272.2	4685.75	4878.22	4255.55	4324.6	5612.67
AT1G12450	32.3905	9.23704	31.2757	45.9064	45.8659	49.0854	43.0079	33.8777	47.5934	42.1785	67.6956	45.5818	64.2505	38.5809	27.4278	24.604	11.9735	36.1008
AT1G12451	0	0	0	0	0	0	0	0	0	0	0	0	0	0	0	0	0	0
AT1G12460	1.4723	7.91746	4.81165	1.76563	2.99125	11.3274	4.52715	2.25852	3.46134	9.87157	10.8647	12.5126	2.37965	13.7789	13.3221	20.8188	11.9735	13.0364
AT1G12470	1030.61	907.869	1100.66	738.916	1029.99	943.949	1160.46	1163.14	1066.96	1083.18	1063.07	1067.15	725.792	771.619	952.135	1147.87	893.656	1394.89
AT1G12480	30.9182	40.9069	25.2612	37.0782	49.8542	84.9554	37.7263	55.3337	43.2667	67.3061	41.7874	50.0506	108.274	126.766	95.6053	243.201	186.133	204.571
AT1G12490	1.4723	2.63915	0	0	0	0	7.54525	0	8.65334	15.2561	12.5362	12.5126	0	0.918594	2.35095	0	5.44249	1.0028
AT1G12500	17.6676	5.27831	1.20291	10.5938	25.9242	9.43949	64.8892	36.1363	52.7854	54.7423	77.7245	54.5194	16.6575	15.6161	18.8076	7.57047	4.35399	10.028
AT1G12510	0	0	1.20291	0	0	2.83185	6.79073	2.25852	6.92267	6.28191	3.34299	4.4688	7.13894	6.43015	6.2692	11.3557	3.26549	12.0336
AT1G12520	998.217	1426.46	1136.75	1162.67	1876.51	2125.77	2596.32	2394.03	2635.81	2838.52	3306.22	2786.75	2791.33	2554.61	2810.95	2875.83	2579.74	2450.84
AT1G12530	129.562	121.401	105.856	145.664	182.466	146.312	202.213	184.069	191.239	192.047	146.256	187.69	205.839	181.882	175.538	152.356	187.222	146.409
AT1G12540	0	0	0	0	0	0	0	0	0	0	0	0	0	0	0	0	0	0
AT1G12550	29.4459	31.6699	42.1019	29.1329	52.8455	37.758	79.9797	37.2655	82.2067	55.6397	63.5168	50.9444	38.0744	33.988	43.1008	38.7987	44.6284	43.1204
AT1G12560	0	0	0	0	0	0	0	0	0	0	0	0	0	0	0	0	0	0
AT1G12570	0	1.31958	0	4.41407	0	0	0	0	0	0	0.835748	0	0	0	0	0	0	0
AT1G12580	394.575	329.894	425.831	414.923	496.548	559.762	519.868	596.248	588.427	585.115	463.84	560.388	486.638	552.075	575.199	495.866	515.948	484.352
AT1G12590	0	0	0	0	0	0	0	0	0	0	0	0	0	0	0	0	0	0
AT1G12600	4.41689	0	14.4349	14.125	3.98834	5.66369	3.77263	10.1633	7.78801	4.48708	6.68598	1.78752	2.37965	1.83719	1.5673	0.946309	2.17699	1.0028
AT1G12610	1.4723	6.59789	1.20291	0.882815	9.97084	0	0.754525	3.38777	1.73067	11.6664	0	2.68128	0	11.9417	10.1875	3.78524	13.062	0
AT1G12620	16.1953	23.7524	26.4641	23.836	32.9038	22.6548	45.2715	35.007	56.2467	48.4604	45.9661	60.7757	7.13894	38.5809	28.9951	23.6577	21.7699	25.07
AT1G12630	0	0	0	0	0	0	0	0	0	0	0	0	0	0	0	0	0	0
AT1G12640	684.618	826.055	906.996	931.369	996.087	904.303	756.789	657.228	643.809	603.063	862.492	508.55	634.176	757.84	776.597	698.376	945.904	1029.87
AT1G12650	1043.86	1250.96	1130.74	1145.89	964.181	1122.36	1319.66	1121.35	1344.73	1172.02	1011.25	1177.98	997.072	958.093	1020.31	1028.64	1201.7	1001.8
AT1G12660	0	0	0	0	0	0	0	0	0	0	0	0	0	0	0	0	0	0
AT1G12663	0	0	0	0	0	0	0	0	0	0	0	0	0	0	0	0	0	2.0056
AT1G12665	2.94459	0	14.4349	0	0	0.943949	0	0	0	0	0	0.893761	0	1.83719	0.78365	0	0	0
AT1G12667	0	0	0	0	0	0	0	0	0	0	0	0	0	0	0	0	0	0
AT1G12669	0	0	0	0	0	0	0	0	0	0	0	0	0	0	0	0	0	0
AT1G12670	0	0	2.40582	0.882815	0	0.943949	0	0	0	0.897415	0	0	0	0	0	0	0	0
AT1G12672	0	0	0	0	0	0	0	0	0	0	0	0	0	0	0	0.946309	3.26549	1.0028
AT1G12680	631.615	624.16	756.632	725.674	613.207	727.785	378.772	473.159	452.57	455.887	407.009	476.374	779.334	823.978	601.06	752.316	699.904	702.962
AT1G12700	5.88918	22.4328	21.6524	16.7735	19.9417	8.49554	32.4446	12.4218	26.8254	21.538	15.0435	30.3879	35.6947	22.0462	20.3749	17.0336	39.1859	25.07
AT1G12710	848.043	617.562	734.979	693.892	768.752	515.396	782.443	686.589	872.257	565.372	977.825	679.258	583.013	613.62	695.881	586.711	652.01	657.836
AT1G12720	0	0	0	0	0	0	0	0	1.73067	0	0	0	0	0	0	2.83893	0	0
AT1G12725	1.4723	0	13.232	0	0	0	0.754525	0	0.865334	0	0	0	0	0	2.35095	0	2.17699	0
AT1G12730	85.3932	84.4529	78.1893	82.9846	132.612	97.2268	155.432	94.8577	115.089	78.9725	79.396	97.4199	41.6438	122.173	113.629	107.879	118.646	132.369
AT1G12740	2.94459	1.31958	0	4.41407	1.99417	4.71975	0	6.77555	2.596	3.58966	0.835748	1.78752	1.18982	4.59297	5.48555	2.83893	25.0354	12.0336
AT1G12750	210.538	192.658	236.974	242.774	197.423	271.857	234.657	251.825	168.74	244.994	244.038	207.352	274.849	337.124	401.229	446.658	552.957	623.741
AT1G12760	1886.01	1638.91	1610.7	1759.45	1358.03	1345.13	1727.11	1360.76	1779.13	1224.07	1520.23	1224.45	1351.64	1153.75	1264.81	1144.09	1191.9	1240.46
AT1G12770	1107.17	1200.82	1159.61	957.854	916.321	1145.01	842.05	1066.02	957.925	986.259	668.598	939.342	1432.55	1213.46	1115.92	1438.39	1284.43	1198.35
AT1G12775	92.7547	118.762	92.6242	78.5705	73.7842	167.079	59.6075	116.314	92.5907	100.511	96.9467	75.9697	105.894	246.183	173.187	294.302	276.478	235.658
AT1G12780	2012.63	1596.69	1359.29	1763.86	1827.66	1422.53	2790.23	1682.59	2565.72	1392.79	1568.7	1476.49	1054.18	1335.63	1216.23	1477.19	1464.03	1305.64
AT1G12790	106.005	110.844	131.117	102.406	104.694	88.7312	92.8066	98.2455	141.915	115.767	92.768	89.3761	53.5421	88.185	79.9323	101.255	108.85	96.2687
AT1G12800	160.48	167.586	180.437	161.555	284.169	255.81	416.498	240.532	390.266	441.528	300.033	413.811	210.599	264.555	255.47	213.866	195.93	233.652
AT1G12805	4.41689	0	9.6233	61.797	621.184	0.943949	5758.54	424.601	3322.88	799.597	839.927	868.735	2.37965	0	0.78365	3.78524	2.17699	6.0168
AT1G12810	1699.03	1747.12	1514.47	1407.21	2152.71	1249.79	4861.41	2480.98	3540.08	2493.92	3327.95	2488.23	2460.55	1636.02	1718.54	1444.07	1429.2	1554.34
AT1G12820	394.575	435.46	382.526	453.767	527.458	522.948	1017.1	691.106	1120.61	871.39	948.574	917.892	473.55	800.095	829.102	491.134	414.718	260.728
AT1G12830	805.346	708.613	668.819	881.049	545.405	680.587	872.986	979.067	1225.31	981.772	545.743	1016.21	995.882	825.816	717.824	559.269	616.09	351.983
AT1G12840	2033.24	1500.36	1527.7	1680.88	1409.88	1295.1	1105.38	1120.22	967.443	1015.87	1020.45	984.03	1100.59	1263.98	1169.21	956.718	1073.26	1030.88
AT1G12845	10.3061	15.8349	8.42038	26.4844	22.9329	20.7669	13.5815	22.5852	21.6334	19.7431	35.1014	22.344	19.0372	18.3719	25.8605	40.6913	41.3629	42.1176
AT1G12850	204.649	286.348	269.452	217.172	387.866	303.008	689.636	430.247	629.963	717.035	812.347	682.833	387.882	442.762	391.041	369.06	358.116	414.156
AT1G12855	0	0	0	0	0	0	0.754525	0	0	0	0	0	0	0	3.91825	0	0	0
AT1G12860	434.327	343.09	448.686	417.571	364.933	379.468	562.121	368.138	418.822	428.965	531.536	290.472	334.34	308.647	326.782	334.993	334.169	416.162
AT1G12870	0	0	0	0	0	0	0	0	0	0	0	3.57504	0	0	3.1346	0	0	0
AT1G12880	0	0	0	0.882815	0	0	0	0	0	0	0	0	0	0	0.78365	0	0	0
AT1G12890	0	0	0	0	0	1.8879	0	0	0	0	0.835748	0	0	0.918594	1.5673	0	1.0885	6.0168
AT1G12900	55.9472	104.247	86.6097	116.532	77.7726	125.545	84.5068	99.3747	82.2067	87.0493	102.797	124.233	53.5421	258.125	176.321	199.671	277.567	169.473
AT1G12910	1266.17	1103.17	1296.74	1122.06	1065.88	822.18	1389.08	1011.82	1369.82	953.055	1381.49	931.299	773.385	951.663	805.592	719.195	576.904	666.861
AT1G12920	3717.55	3184.14	2983.22	3414.73	2369.07	2532.62	2237.92	2433.55	2613.31	2468.79	1913.86	2584.76	2686.62	2993.7	2894.02	2243.7	2273.87	1498.18
AT1G12930	244.401	213.772	241.785	194.219	414.787	395.515	364.436	328.614	295.079	296.147	336.806	353.929	271.28	361.007	340.888	483.564	423.426	499.394
AT1G12935	0	0	0	0	0	0	0	0	0	0	0	0	0	0	0	0	0	0
AT1G12938	0	0	0	0	0	0	0	0	0	0	0	0	0	0	0	0	0	0
AT1G12940	472.607	669.026	475.15	394.618	329.038	488.966	366.699	504.778	334.884	367.94	495.598	439.73	1418.27	656.794	772.679	500.597	484.381	608.699
AT1G12950	0	0	0	0	0.997084	0	0	0	0	2.69225	1.6715	0.893761	0	0	0.78365	0.946309	0	1.0028
AT1G12960	4.41689	0	2.40582	3.53126	10.9679	0	0.754525	5.64629	9.51867	3.58966	2.50724	6.25632	0	0	0.78365	0	5.44249	1.0028
AT1G12970	1807.98	1323.54	1887.37	1830.07	1202.48	1330.02	992.955	1253.48	1197.62	1023.95	1307.11	959.899	1590.79	1488.12	1717.76	1462.99	1503.22	1481.13
AT1G12980	0	0	0	0	0	0	0	0	1.73067	4.48708	0	0	0	0	0	0	0	0
AT1G12990	20.6121	48.8244	62.5514	75.9221	106.688	48.1414	239.184	501.391	491.51	601.268	691.163	582.732	72.5792	127.684	112.846	34.0671	60.9559	44.1232
AT1G13000	51.5304	79.1746	92.6242	74.1564	90.7347	121.769	212.776	137.77	187.777	179.483	156.285	184.115	76.1487	111.15	92.4707	109.772	88.1683	61.1707
AT1G13010	1.4723	1.31958	1.20291	4.41407	0	0	0	0	0	0.897415	0.835748	0	0	0.918594	0	2.83893	0	0
AT1G13020	366.602	403.791	408.99	379.61	548.396	578.641	526.659	546.561	655.058	658.703	457.154	789.191	598.481	469.401	502.32	495.866	498.532	330.924
AT1G13030	67.7256	91.0508	56.5369	105.938	133.609	84.0115	171.277	124.218	148.837	149.868	137.063	138.533	115.413	108.394	113.629	103.148	84.9028	83.2323
AT1G13040	67.7256	83.1334	98.6388	38.8438	162.525	96.2828	95.0702	91.4699	147.972	133.715	145.42	151.939	59.4912	78.999	72.8795	88.0067	63.1329	63.1763
AT1G13050	39.752	55.4222	42.1019	49.4376	84.7522	136.873	138.078	66.6262	119.416	122.946	115.333	109.933	110.654	101.964	147.326	224.275	256.885	189.529
AT1G13060	4503.75	4126.32	3275.53	3795.22	3033.13	2982.88	3638.32	2873.96	3229.43	3019.8	3107.31	3121.91	4081.09	3104.85	3019.4	3115.25	2655.93	2941.21
AT1G13070	0	0	0	0	0	0	3.0181	2.25852	3.46134	9.87157	5.01449	0.893761	7.13894	15.6161	3.1346	0.946309	0	2.0056
AT1G13080	2.94459	2.63915	6.01456	1.76563	3.98834	9.43949	11.3179	7.90481	8.65334	8.07674	6.68598	7.15008	0	1.83719	0	0	0	4.0112
AT1G13090	2882.76	2445.18	2523.71	2519.55	1897.45	1785.95	1478.11	2129.78	1722.88	1403.56	1783.49	1388.9	1947.74	1983.24	1987.34	2254.11	2202.03	2606.28
AT1G13100	0	0	2.40582	0	6.97959	0	14.336	19.1974	5.192	51.1527	25.0724	25.0253	5.94912	8.26734	0	0	0	0
AT1G13110	0	0	1.20291	2.64844	0	5.66369	0.754525	2.25852	0.865334	6.28191	5.01449	8.93761	10.7084	5.51156	0.78365	1.89262	5.44249	5.014
AT1G13120	481.441	534.429	519.658	435.228	536.431	657.933	756.034	711.433	755.437	742.162	681.134	790.084	502.105	500.633	508.589	679.45	800.046	602.682
AT1G13130	0	0	0	0	0	0	0	0	0	0	0	0	0	0	0	0	0	0
AT1G13140	35.3351	31.6699	19.2466	36.1954	20.9388	35.8701	30.9355	41.7826	22.4987	26.025	40.1159	39.3255	24.9863	34.9066	42.3171	70.9732	44.6284	68.1903
AT1G13145	23.5567	0	7.21747	10.5938	0	0.943949	5.28168	12.4218	6.92267	6.28191	5.85023	6.25632	1.18982	6.43015	3.91825	18.9262	7.61948	9.02519
AT1G13150	8.83378	5.27831	1.20291	3.53126	8.97376	8.49554	13.5815	7.90481	6.92267	7.17932	16.715	13.4064	0	17.4533	27.4278	30.2819	10.885	7.01959
AT1G13160	371.019	508.037	345.236	447.587	516.49	689.083	1228.37	617.704	1090.32	1138.82	938.545	1188.7	592.532	654.957	616.733	574.409	462.611	407.136
AT1G13170	1.4723	0	0	3.53126	4.98542	4.71975	6.0362	9.03407	4.32667	8.97415	25.0724	17.8752	5.94912	11.9417	7.8365	8.51678	14.1505	2.0056
AT1G13180	145.757	113.484	139.538	151.844	167.51	137.817	132.796	128.735	136.723	99.6131	96.111	115.295	73.7691	127.684	119.115	135.322	96.8763	101.283
AT1G13190	1946.38	2022.91	1927.07	1963.38	1664.13	2192.79	836.014	1685.98	1242.62	1114.59	982.839	1550.67	2658.07	2292.81	2070.4	2065.79	1713.3	1621.53
AT1G13195	652.227	576.655	552.137	658.58	452.676	425.721	463.278	490.098	401.515	282.686	376.922	295.835	506.865	472.157	496.051	458.96	499.62	514.436
AT1G13200	0	0	0	0	0	0	0	0	0	0	0	0	0	0	0	0	0	0
AT1G13210	16.1953	22.4328	40.899	33.547	32.9038	146.312	43.7625	41.7826	32.0174	135.51	88.5893	162.664	32.1252	73.4875	76.7977	28.3893	27.2124	18.0504
AT1G13220	251.763	308.781	246.597	272.79	279.184	437.048	436.116	316.192	499.298	415.503	308.391	451.349	340.29	308.647	274.278	308.497	314.576	272.761
AT1G13230	1.4723	0	0	0	0	0	0	0	3.46134	0	0.835748	0.893761	0	0	0	0	0	0
AT1G13240	0	0	0	0	0	0	0	0	0	0	0	0	0	0	0	0	0	0
AT1G13245	179.62	141.195	158.784	240.126	119.65	180.294	67.9073	117.443	80.4761	111.279	90.2608	94.7386	165.385	200.253	203.749	116.396	136.062	169.473
AT1G13250	1.4723	0	3.60874	0.882815	0.997084	2.83185	0	0	0	0.897415	2.50724	1.78752	0	0	1.5673	0.946309	0	0
AT1G13260	0	0	0	0	0	0	0.754525	0	0	0	0	0	0	0	0	0	0	0
AT1G13270	131.034	114.803	150.364	159.789	185.458	125.545	326.709	141.157	325.366	248.584	202.251	215.396	147.538	140.545	106.576	156.141	125.177	111.311
AT1G13280	144.285	106.886	151.567	152.727	160.531	117.994	108.652	111.797	125.473	79.87	130.377	93.8449	124.931	156.161	148.894	106.933	138.239	132.369
AT1G13290	0	0	0	0	0	0	0	0	0	0	0	0	0	0	0	1.89262	0	0
AT1G13300	0	7.91746	0	0	0	0	0	0	0	0	0	0	0	0	0	0	0	0
AT1G13310	29.4459	26.3915	28.8699	15.8907	21.9359	16.9911	21.8812	42.9118	36.344	30.5121	28.4154	29.4941	5.94912	32.1508	29.7787	56.7785	29.3894	23.0644
AT1G13320	1014.41	1010.8	917.822	850.15	942.245	892.032	784.706	713.691	718.227	801.392	680.299	796.341	787.663	808.362	774.246	788.275	735.824	839.343
AT1G13330	22.0844	39.5873	27.667	18.5391	36.8921	28.3185	73.9435	27.1022	53.6507	77.1777	55.9951	63.457	30.9354	24.802	31.346	30.2819	33.7434	28.0784
AT1G13340	2220.22	1883.04	1688.89	1801.82	1412.87	969.436	1992.7	2789.27	2256.79	2258.79	1992.42	2139.66	1440.88	1743.49	1541.44	1326.73	1599	1760.92
AT1G13350	291.515	431.502	510.035	397.267	745.819	934.51	903.921	844.685	992.538	924.338	791.453	982.243	711.514	921.349	805.592	972.806	928.488	959.679
AT1G13360	5531.42	3799.06	6255.14	5218.32	3543.64	3529.43	789.233	1832.79	694.863	713.445	1179.24	757.909	4948.48	3315.2	3440.22	2227.61	2995.55	3502.78
AT1G13370	4.41689	0	0	0	1.99417	6.60764	9.80883	4.51703	7.78801	6.28191	8.35748	8.93761	0	3.67437	10.1875	0	0	0
AT1G13380	104.533	102.927	99.8417	135.071	144.577	197.285	53.5713	80.1773	82.2067	129.228	124.526	109.933	80.908	138.708	134.004	60.5638	77.2833	61.1707
AT1G13390	705.23	757.437	826.401	872.221	937.259	1001.53	848.086	1235.41	825.529	914.466	936.038	908.955	1216	1259.39	1322.8	1237.77	1165.78	1148.21
AT1G13400	0	0	0	0	0	0	0	3.38777	0.865334	0	0	0	0	0	0	0	0	0
AT1G13410	170.786	154.391	216.524	236.594	138.595	202.949	85.2613	107.28	86.5334	119.356	69.3671	119.764	136.83	176.37	143.408	127.752	148.036	121.339
AT1G13420	0	0	0	0	0	0	0	0	0	0	0	0.893761	7.13894	0	3.1346	0	0	3.0084
AT1G13430	0	5.27831	2.40582	0	0.997084	2.83185	1.50905	4.51703	0	0.897415	0	0.893761	7.13894	8.26734	4.7019	3.78524	4.35399	0
AT1G13440	10027.8	8948.05	9374.29	9380.79	6820.06	6342.39	10139.3	6322.72	7116.51	4485.28	5418.99	4999.7	7712.44	6099.46	6528.59	6030.83	5972.59	6017.8
AT1G13448	1.4723	3.95873	0	0	0	2.83185	4.52715	1.12926	7.78801	1.79483	0.835748	0.893761	0	6.43015	2.35095	4.73154	3.26549	5.014
AT1G13450	2109.8	1707.53	1473.57	1566.11	1437.8	1455.57	1086.52	1533.53	1049.65	985.362	1078.95	916.998	1402.8	1675.51	1745.97	1911.54	2012.63	1868.21
AT1G13460	1116	771.953	866.097	800.713	773.737	592.8	421.025	592.861	503.624	399.35	478.884	414.705	684.148	643.934	580.685	607.53	769.568	760.122
AT1G13470	0	0	0	0	0	0	0	0	0	0	0.835748	0	0	1.83719	0	2.83893	0	0
AT1G13480	0	0	0	0	0	0.943949	0	0	0	1.79483	0	1.78752	0	0	0	0	0	0
AT1G13485	0	0	0	0	0	0	0	0	0	0	0	0	0	0	0	0	0	0
AT1G13490	0	0	0	0	0	0	0	0	0	0	0	0	0	0	0	0	0	0
AT1G13500	0	0	0	0	0	0	0	0	0	0	0	0	0	0	0	0	0	0
AT1G13510	0	0	0	0	0	0	0	0	0	0	0	0	0	0	4.7019	0	0	0
AT1G13520	4.41689	3.95873	18.0437	9.71096	6.97959	33.9822	6.0362	7.90481	1.73067	18.8457	0.835748	9.83137	9.51859	13.7789	5.48555	8.51678	5.44249	0
AT1G13530	19.1398	22.4328	30.0728	67.9767	33.9009	32.0943	3.77263	32.7485	4.32667	19.7431	15.0435	21.4503	27.3659	23.8834	26.6441	34.0671	6.53098	19.0532
AT1G13540	7.36148	0	3.60874	8.82815	4.98542	5.66369	3.77263	0	0	11.6664	9.19323	4.4688	9.51859	8.26734	1.5673	5.67785	3.26549	2.0056
AT1G13550	2.94459	0	0	0	1.99417	0.943949	0	0	0	8.07674	2.50724	3.57504	9.51859	8.26734	0	0	7.61948	0
AT1G13560	1438.43	1525.43	1331.62	1481.36	1629.24	1357.4	1309.1	1307.68	1149.16	1212.41	1358.09	1180.66	1133.9	1315.43	1332.21	1557.62	1534.78	1749.88
AT1G13570	558	665.067	520.861	464.36	320.064	352.093	487.423	438.152	446.512	351.787	418.71	343.204	473.55	423.472	375.368	411.644	415.806	440.229
AT1G13580	19.1398	11.8762	8.42038	24.7188	37.8892	17.935	62.6256	51.9459	53.6507	37.6914	49.3091	35.7504	35.6947	19.2905	32.1297	47.3154	30.4779	7.01959
AT1G13590	699.341	695.417	863.691	837.791	783.708	438.936	664.737	607.541	654.193	405.632	558.28	451.349	755.538	638.422	721.742	437.195	523.567	503.405
AT1G13600	0	0	0	0	0	0	0	2.25852	0	1.79483	0	0	0	0	0	0	0	0
AT1G13605	0	0	0	0	0	1.8879	0	0	0	0	0	0	0	0	0	0	0	0
AT1G13607	0	0	0	0	0	0	0	0	0	0	0	0	0	0	0	0	0	0
AT1G13608	0	0	0	0	0	0	0	0	0	0	0	0	0	0	0	0	0	0
AT1G13609	0	0	0	4.41407	0	3.7758	0	0	0	0	0	0	0	0	0	0	0	0
AT1G13610	0	0	0	0	0	0	0	0	0	0	0	1.78752	0	0	0	0	0	0
AT1G13620	0	5.27831	0	0	0.997084	0	0.754525	0	1.73067	2.69225	4.17874	1.78752	0	0	0.78365	5.67785	2.17699	0
AT1G13630	89.8101	95.0096	67.3631	59.1486	90.7347	78.3478	122.233	110.667	168.74	195.637	195.565	168.027	91.6164	146.056	138.706	137.215	118.646	121.339
AT1G13635	0	0	0	1.76563	2.99125	0	0.754525	2.25852	0	0	0	0	0	0	0	0	0	0
AT1G13640	9256.33	8647.19	9306.93	8290.51	6956.66	5877.97	2419.76	5282.67	3064.15	3480.18	3396.48	3731.45	8185.99	6909.66	7381.98	7799.48	7618.39	9113.44
AT1G13650	0	0	0	0	0	0	0	0	0	0	0	0	0	0	0	0	0	0
AT1G13660	0	0	0	0	0	0	0	0	0	0	0	0	0	0	0	0	0	0
AT1G13670	0	0	0	0	0	0	0	0	0	0	0	0	0	0	0	0	0	0
AT1G13680	0	3.95873	0	0	0	0	0.754525	0	0	0	0.835748	0	0	0	0	0	0	0
AT1G13690	1542.97	1434.38	1473.57	1445.17	1003.07	1081.77	1466.04	1232.02	1306.65	1034.72	1073.94	1023.36	1609.83	1371.46	1313.4	1021.07	1079.79	1138.18
AT1G13700	19.1398	23.7524	26.4641	28.2501	9.97084	37.758	8.29978	14.6804	13.8453	13.4612	23.4009	16.9815	33.3151	23.8834	15.673	12.302	19.593	14.0392
AT1G13710	1.4723	1.31958	3.60874	5.29689	3.98834	3.7758	1.50905	1.12926	7.78801	1.79483	8.35748	8.04385	0	13.7789	4.7019	20.8188	3.26549	4.0112
AT1G13720	0	0	0	0	0	0	0	0	0	0	0	0	0	0	0	0	0	0
AT1G13730	273.847	269.194	293.511	317.813	295.137	335.102	491.196	321.839	391.996	433.452	266.604	454.03	261.761	305.892	300.922	281.054	293.894	203.568
AT1G13740	1419.29	1297.14	1682.87	1524.62	1031.98	1447.07	292.001	719.337	384.208	448.708	388.623	431.686	1820.43	1193.25	970.159	1346.6	1320.35	1379.85
AT1G13750	13.2507	11.8762	0	18.5391	15.9533	32.0943	13.5815	7.90481	20.768	16.1535	13.372	10.7251	4.75929	32.1508	15.673	17.9799	21.7699	22.0616
AT1G13755	0	0	1.20291	2.64844	0	1.8879	0	0	0	0	0	0	0	0	0	0	0	0
AT1G13760	0	0	0	0	0	0	0	0	1.73067	0	0	0	0	1.83719	0	0	0	0
AT1G13770	272.375	166.267	169.611	228.649	219.359	212.389	217.303	173.906	165.279	159.74	158.792	148.364	70.1996	212.195	213.936	215.758	216.611	192.537
AT1G13780	921.657	894.673	920.228	762.752	757.784	626.782	577.212	638.031	641.213	478.322	718.743	549.663	693.667	714.666	756.222	758.94	796.78	807.253
AT1G13790	2.94459	2.63915	0	3.53126	0	0	0	4.51703	3.46134	9.87157	1.6715	8.04385	11.8982	5.51156	7.8365	0	0	3.0084
AT1G13800	4.41689	9.23704	16.8408	6.1797	11.965	11.3274	16.5996	13.5511	28.556	39.4863	16.715	15.1939	11.8982	4.59297	7.05285	9.46309	0	6.0168
AT1G13810	621.309	481.646	572.586	531.454	438.717	398.347	441.397	334.26	464.684	387.683	350.178	421.855	475.929	323.345	394.96	240.362	291.717	232.649
AT1G13820	1282.37	1396.11	1034.5	1027.6	904.356	877.873	500.25	903.407	502.759	524.988	596.724	475.481	949.479	1015.96	969.375	1405.27	1474.91	1597.46
AT1G13830	0	0	0	3.53126	0	0.943949	0	0	0	0	0	0	0	0	0	5.67785	0	0
AT1G13840	0	0	0	0	0	0	0	0	0	0	0	0	0	0	0	0	0	0
AT1G13850	0	0	0	0	0	0	0	0	0	0	0	0	0	0	0	0	0	0
AT1G13860	35.3351	42.2265	45.7107	55.6173	55.8367	67.9643	49.0441	51.9459	60.5734	73.5881	60.1738	68.8196	28.5558	83.592	78.365	127.752	101.23	98.2743
AT1G13870	728.787	642.634	664.007	806.01	617.195	605.071	494.214	592.861	493.24	491.784	427.903	461.18	592.532	575.958	630.055	611.316	645.479	613.713
AT1G13880	552.111	583.253	614.688	666.525	732.857	573.921	651.155	596.248	699.19	911.774	760.531	824.047	618.708	697.212	590.089	564.946	671.603	732.043
AT1G13890	1.4723	9.23704	4.81165	2.64844	2.99125	8.49554	3.77263	4.51703	4.32667	8.97415	17.5507	7.15008	23.7965	22.9648	20.3749	14.1946	25.0354	19.0532
AT1G13900	288.57	190.019	370.497	308.102	335.02	350.205	224.848	276.668	363.44	312.301	307.555	323.541	271.28	369.275	373.801	278.215	280.832	243.68
AT1G13910	13.2507	21.1132	13.232	22.9532	20.9388	26.4306	28.672	51.9459	43.2667	47.563	60.1738	43.7943	0	24.802	39.9662	32.1745	32.6549	33.0924
AT1G13920	4.41689	0	1.20291	0	3.98834	19.8229	2.26358	7.90481	7.78801	12.5638	5.85023	9.83137	5.94912	18.3719	21.1586	7.57047	30.4779	11.0308
AT1G13930	166.369	95.0096	179.234	226.883	93.7259	205.781	70.9254	86.9529	72.6881	77.1777	104.468	108.145	115.413	154.324	118.331	69.0805	56.6019	44.1232
AT1G13940	161.953	157.03	190.06	172.149	284.169	205.781	452.715	313.934	490.644	477.425	410.352	442.412	180.853	283.845	211.586	173.175	158.921	240.672
AT1G13950	0	0	3.60874	1.76563	0	0.943949	0	0	0	0	0	0	0	0.918594	3.1346	0	0	0
AT1G13960	4076.79	4437.74	3747.07	4125.39	3548.62	4008.95	2053.06	3113.36	2107.09	2435.59	2314.19	2176.31	4352.37	3790.12	3647.11	3963.14	4444.34	4329.08
AT1G13970	20.6121	21.1132	25.2612	14.125	16.9504	50.0293	13.5815	14.6804	14.7107	14.3586	18.3865	11.6189	4.75929	9.18594	30.5624	4.73154	6.53098	6.0168
AT1G13980	419.604	472.409	434.251	354.891	430.74	390.795	381.79	286.832	385.939	366.145	385.28	352.142	261.761	277.415	299.354	363.383	296.071	359.002
AT1G13990	2396.9	2484.76	2162.84	2290.02	2780.87	2694.03	2551.05	3095.3	2323.42	2079.31	2479.66	2068.16	2694.95	2962.46	3047.62	3602.6	3996.96	4668.03
AT1G14000	1023.25	952.735	988.794	1051.43	1070.87	1079.88	2156.43	1491.75	2104.49	2080.21	2060.12	1867.07	857.863	822.141	732.713	820.45	902.364	907.533
AT1G14010	189.926	248.081	234.568	180.977	141.586	162.359	168.259	169.389	152.299	193.842	186.372	160.877	286.747	156.161	180.24	226.168	240.558	268.75
AT1G14020	119.256	122.721	199.683	165.086	125.633	138.761	319.919	219.076	334.884	323.07	325.942	325.329	161.816	182.8	146.543	164.658	157.832	155.434
AT1G14030	67.7256	68.618	42.1019	52.9689	46.863	134.985	39.2353	93.7284	54.516	88.8441	85.2463	71.5008	88.0469	144.219	119.898	149.517	155.655	153.428
AT1G14040	126.617	62.0201	105.856	116.532	65.8076	85.8994	82.2432	70.014	99.5134	75.3829	63.5168	73.2884	42.8336	61.5458	55.6392	75.7047	56.6019	57.1596
AT1G14048	4.41689	3.95873	3.60874	0.882815	3.98834	11.3274	3.77263	1.12926	1.73067	0	0	7.15008	2.37965	3.67437	3.1346	11.3557	7.61948	3.0084
AT1G14060	1414.88	951.415	953.909	1196.21	991.102	801.413	1574.69	1243.31	1574.04	1064.33	1012.93	1073.41	913.784	756.002	767.194	615.101	678.134	540.509
AT1G14070	14.723	7.91746	8.42038	20.3047	28.9154	21.7108	15.845	16.9389	10.384	33.2044	10.029	26.8128	16.6575	35.8251	21.9422	33.1208	35.9204	37.1036
AT1G14071	0	0	0	0.882815	0	0	0	0	0	0.897415	0	0	0	0	2.35095	0	0	1.0028
AT1G14080	1.4723	0	1.20291	3.53126	6.97959	0.943949	6.79073	6.77555	25.0947	22.4354	20.8937	20.5565	19.0372	23.8834	21.1586	6.62416	2.17699	0
AT1G14090	172.259	137.236	116.682	105.055	214.373	156.696	230.885	222.464	303.732	345.505	258.246	341.417	147.538	299.461	195.129	203.456	160.009	275.77
AT1G14100	0	0	0	0	0	0	0	0	0	0	0	0	0	0	0	0	0	0
AT1G14110	0	0	0	0	0	0	0	0	0	0	0	0	0	0	0	0	0	0
AT1G14120	14.723	14.5153	22.8553	20.3047	0.997084	4.71975	1.50905	11.2926	4.32667	0.897415	3.34299	6.25632	8.32876	8.26734	0.78365	5.67785	2.17699	8.02239
AT1G14130	431.383	295.585	410.193	424.634	223.347	230.324	241.448	320.709	246.62	232.431	249.053	234.165	227.256	283.845	298.571	246.987	235.115	280.784
AT1G14140	139.868	190.019	122.697	95.344	61.8192	123.657	76.207	82.4359	89.9947	90.6389	62.6811	68.8196	116.603	140.545	149.677	97.4698	108.85	91.2547
AT1G14150	1.4723	5.27831	10.8262	4.41407	0	7.55159	1.50905	5.64629	1.73067	1.79483	4.17874	2.68128	14.2779	3.67437	3.91825	0	6.53098	13.0364
AT1G14160	0	0	0	0	0	0	0	0	0	0	0	0	0	5.51156	0	0	0	0
AT1G14170	1969.93	1645.51	1546.94	1619.96	1027	1475.39	269.365	713.691	302.867	515.116	461.333	462.968	1248.12	1175.8	1140.21	712.571	723.851	734.049
AT1G14180	1.4723	3.95873	0	0	3.98834	1.8879	2.26358	1.12926	2.596	7.17932	0	1.78752	2.37965	5.51156	3.91825	2.83893	0	2.0056
AT1G14182	0	0	0	0	0	0	0	0	0	0.897415	0	2.68128	0	0	0	0	0	0
AT1G14185	0	0	0	0	0	0	0.754525	2.25852	5.192	6.28191	4.17874	6.25632	21.4168	4.59297	0.78365	0	0	0
AT1G14190	5.88918	13.1958	33.6815	9.71096	15.9533	10.3834	19.6177	31.6192	51.0547	57.4346	94.4395	67.032	154.677	121.254	132.437	64.349	53.3364	49.1372
AT1G14200	11404.4	11004	11881.2	13255.5	11925.1	7239.15	4007.28	11039.6	6585.19	6231.65	7418.1	6564.67	15156	14545	15669.1	14312	13465.8	13736.3
AT1G14205	86.8655	100.288	98.6388	99.758	82.758	68.9083	119.969	225.852	148.837	186.662	216.459	159.983	98.7553	243.427	232.744	101.255	117.558	152.425
AT1G14210	94.2269	56.7418	72.1747	90.9299	80.7638	88.7312	165.241	223.593	154.029	154.355	214.787	138.533	88.0469	259.962	228.826	214.812	213.346	140.392
AT1G14220	0	6.59789	0	0.882815	0	0	0	0	0	0	0	0	0	0.918594	2.35095	0	0	0
AT1G14225	0	0	0	0	0	0	0	0	0	0	0	0	0	0	0	0	0	0
AT1G14230	212.011	187.38	179.234	218.055	302.117	273.745	540.24	354.587	606.599	628.191	539.057	599.713	167.765	303.136	261.739	274.43	263.416	244.683
AT1G14240	0	0	0	0	0	0	0	0	1.73067	0	1.6715	0	0	0	0	0	0	0
AT1G14250	0	0	0	4.41407	1.99417	0	0	0	0	0.897415	0	0	0	0	0	0	0	0
AT1G14260	2.94459	0	0	0	0	3.7758	0.754525	1.12926	0	2.69225	1.6715	1.78752	0	0	2.35095	0	0	3.0084
AT1G14270	72.1425	81.8138	78.1893	98.8752	98.7114	108.554	92.0521	117.443	82.2067	96.0234	79.396	81.3322	101.135	127.684	108.927	112.611	136.062	119.333
AT1G14280	10.3061	11.8762	4.81165	6.1797	19.9417	10.3834	3.0181	14.6804	6.05734	13.4612	3.34299	3.57504	3.56947	3.67437	12.5384	15.1409	2.17699	9.02519
AT1G14290	41.2243	34.309	25.2612	23.836	28.9154	60.4127	62.6256	27.1022	54.516	26.9225	30.9227	28.6003	33.3151	33.988	30.5624	88.0067	34.8319	55.154
AT1G14300	1204.34	1053.02	900.981	1167.96	1024.01	962.828	1409.45	1095.38	1218.39	1067.03	997.047	992.968	743.64	1060.06	1044.61	935.899	957.878	762.127
AT1G14310	39.752	52.7831	33.6815	47.672	19.9417	33.0382	33.9536	23.7144	29.4214	28.7173	25.0724	17.8752	26.1761	26.6392	37.6152	20.8188	29.3894	17.0476
AT1G14315	0	0	0	0	0	0.943949	0.754525	0	0	0	0	0	0	0	0	0	0	0
AT1G14320	13558.4	10308.5	10600.1	12202.3	9922.98	8389.82	8237.91	7151.59	7890.98	6882.28	7521.73	7307.39	7398.32	7252.3	7892.14	5453.58	5851.76	5557.51
AT1G14330	75.0871	50.1439	95.03	112.117	95.7201	127.433	125.251	86.9529	173.067	162.432	128.705	165.346	136.83	115.743	143.408	85.1678	79.4603	44.1232
AT1G14340	232.623	199.256	212.915	312.516	376.898	206.725	598.338	326.356	581.504	265.635	408.681	260.084	90.4266	173.614	121.466	128.698	182.868	96.2687
AT1G14345	4.41689	0	0	3.53126	5.98251	12.2713	4.52715	6.77555	11.2493	13.4612	17.5507	15.1939	5.94912	11.0231	9.4038	9.46309	15.239	8.02239
AT1G14350	0	0	0	0	0.997084	0	0	0	0	4.48708	2.50724	0	0	0	0	0	0	0
AT1G14360	67.7256	50.1439	108.262	91.8127	119.65	126.489	346.327	153.579	255.274	393.068	274.961	403.086	126.121	253.532	242.148	102.201	105.584	121.339
AT1G14370	17.6676	30.3503	19.2466	14.125	18.9446	47.1975	22.6358	24.8437	25.96	56.5372	60.1738	62.5632	52.3522	42.2553	56.4228	8.51678	16.3275	1.0028
AT1G14380	228.206	209.813	233.365	186.274	179.475	217.108	64.1346	145.674	86.5334	88.8441	68.5313	85.801	199.89	153.405	174.754	201.564	174.16	164.459
AT1G14390	69.1979	85.7725	51.7252	52.0861	33.9009	92.507	59.6075	100.504	68.3614	59.2294	76.8888	51.8381	82.0978	187.393	190.427	149.517	137.151	126.353
AT1G14400	5491.66	4548.58	4650.46	4824.58	4491.87	3318.93	4356.63	3460.05	3569.5	2498.4	3592.04	2657.15	3929.99	3671.62	3846.94	3142.69	3281.82	3252.08
AT1G14410	593.335	585.892	595.441	56.5001	73.7842	0	598.338	473.159	561.602	0	0	0	442.614	421.634	514.075	0	0	0
AT1G14420	30.9182	40.9069	36.0874	3.53126	2.99125	119.882	0	0	0	0	8.35748	0	5.94912	1.83719	4.7019	0	0	0
AT1G14430	16.1953	21.1132	12.0291	25.6016	15.9533	11.3274	8.29978	22.5852	17.3067	12.5638	19.2222	7.15008	26.1761	19.2905	17.2403	13.2483	31.5664	19.0532
AT1G14440	4.41689	0	0	0	4.98542	1.8879	1.50905	3.38777	0	0.897415	0	0	0	0	3.91825	0	1.0885	2.0056
AT1G14450	921.657	765.355	832.415	706.252	538.426	454.04	711.517	619.963	693.998	387.683	637.676	514.806	692.477	416.123	481.161	310.389	314.576	468.307
AT1G14455	20.6121	27.7111	16.8408	35.3126	5.98251	21.7108	9.0543	18.0681	31.152	25.1276	22.5652	16.0877	44.0235	31.2322	25.8605	46.3691	19.593	19.0532
AT1G14460	4.41689	5.27831	3.60874	5.29689	1.99417	5.66369	9.0543	1.12926	7.78801	5.38449	4.17874	8.04385	0	0	0.78365	1.89262	1.0885	0
AT1G14470	75.0871	68.618	78.1893	53.8517	116.659	88.7312	61.1165	99.3747	45.8627	78.9725	48.4734	75.9697	55.9217	98.2895	122.249	63.4027	45.7169	103.288
AT1G14480	122.201	122.721	163.596	115.649	123.638	157.639	74.698	110.667	84.8027	125.638	91.9323	95.6324	143.969	136.87	158.297	202.51	163.275	170.476
AT1G14490	97.1715	131.958	105.856	134.188	129.621	107.61	94.3156	86.9529	62.304	89.7415	127.869	103.676	193.941	137.789	136.355	137.215	125.177	149.417
AT1G14500	2.94459	1.31958	0	8.82815	4.98542	13.2153	7.54525	9.03407	6.05734	8.97415	11.7005	10.7251	10.7084	29.395	25.8605	34.0671	34.8319	33.0924
AT1G14510	2776.75	2697.22	2644	2794.99	2071.94	2146.54	2474.09	2063.15	2380.53	1880.09	1923.06	1917.12	2167.86	2019.07	1955.21	1745.94	1840.65	1894.29
AT1G14518	0	0	0	0.882815	2.99125	0.943949	12.8269	23.7144	6.92267	24.2302	21.7294	16.9815	0	1.83719	2.35095	0	0	0
AT1G14520	1638.67	1810.46	1071.79	1302.15	1485.66	1229.02	830.732	1482.72	1050.52	1078.69	1073.94	1059.11	1659.8	1827.08	1782.8	1409.05	1401.98	1390.88
AT1G14530	3692.52	3570.78	3682.11	3420.02	2900.52	3013.09	796.024	2316.11	864.469	1048.18	1268.67	1004.59	3598.03	3149.86	3100.9	3815.52	4113.43	4801.4
AT1G14540	0	3.95873	0	0	0	8.49554	2.26358	0	0	6.28191	0	7.15008	0	0	0	0.946309	0	1.0028
AT1G14549	0	0	0	0	0	0	0	0	0	0	0	0	0	0	0	0	0	0
AT1G14550	0	0	0	0	0	0	0	0	0	0	0	0	0	0	0	0	0	3.0084
AT1G14560	129.562	126.679	162.393	197.75	296.134	299.232	722.835	371.526	827.259	581.525	595.052	595.245	149.918	328.856	269.576	314.175	283.009	286.801
AT1G14570	3055.01	2739.44	2459.96	2666.98	2415.94	2088.96	3549.29	3067.07	2937.81	2216.62	2768.83	2317.52	2411.77	2327.72	2521	2462.3	2603.69	3046.5
AT1G14580	515.304	608.325	469.136	578.244	450.682	662.652	595.32	494.615	442.186	544.731	579.173	506.762	630.606	530.028	568.93	434.356	428.868	519.45
AT1G14590	338.628	306.142	312.757	305.454	192.437	200.117	216.549	220.205	203.353	201.021	264.096	204.671	298.646	190.149	251.552	299.034	293.894	321.899
AT1G14600	58.8918	48.8244	42.1019	75.0392	58.828	65.1325	58.0984	66.6262	44.132	33.2044	63.5168	54.5194	67.8199	106.557	80.716	55.8322	50.0709	59.1652
AT1G14610	771.483	1170.46	911.807	767.166	1333.1	1473.5	1629.77	1246.7	1512.6	1467.27	1207.66	1596.26	955.428	1076.59	1064.2	1310.64	1288.78	1271.55
AT1G14620	359.24	340.451	366.888	363.72	403.819	326.606	371.981	259.729	301.136	272.814	278.304	284.216	270.09	307.729	334.619	277.268	240.558	206.577
AT1G14630	0	0	0	0	0	0	0.754525	0	0	0	0	0	0	0	0	0	0	0
AT1G14640	30.9182	17.1545	22.8553	21.1876	33.9009	48.1414	331.237	182.94	275.176	237.815	290.004	259.191	40.454	67.0573	63.4757	80.4363	38.0974	54.1512
AT1G14642	1.4723	7.91746	0	3.53126	12.9621	7.55159	55.0803	38.3948	45.8627	34.9992	33.4299	45.5818	0	19.2905	12.5384	26.4966	30.4779	18.0504
AT1G14650	622.781	903.91	785.502	708.017	1370.99	1347.96	3229.37	2170.43	3449.22	3000.06	2498.89	2972.65	1601.5	1528.54	1367.47	1582.23	1670.84	1665.65
AT1G14660	304.765	401.151	271.858	301.04	475.609	431.385	522.886	483.323	453.435	489.091	490.584	508.55	329.581	444.599	369.099	543.181	527.921	669.87
AT1G14670	419.604	481.646	510.035	569.415	633.149	750.44	547.031	420.084	493.24	906.389	772.231	832.985	555.648	534.621	547.771	374.738	408.187	293.82
AT1G14680	20.6121	31.6699	20.4495	37.961	29.9125	17.935	27.9174	22.5852	39.8054	34.9992	16.715	44.688	35.6947	30.3136	9.4038	13.2483	11.9735	10.028
AT1G14685	899.573	872.241	975.562	949.909	670.041	736.28	887.322	958.74	908.601	823.827	1004.57	744.503	819.788	747.735	765.626	679.45	719.497	699.954
AT1G14686	0	0	1.20291	0	0	5.66369	0	0	0.865334	0	0	0	0	1.83719	0	6.62416	0	0
AT1G14687	7.36148	14.5153	4.81165	23.836	18.9446	19.8229	15.0905	11.2926	9.51867	18.8457	19.2222	8.93761	8.32876	9.18594	6.2692	0.946309	13.062	6.0168
AT1G14688	2.94459	0	0	0	0	0	0	0	0	0	0	1.78752	0	0	0	0.946309	0	2.0056
AT1G14690	19.1398	25.072	9.6233	53.8517	45.8659	76.4599	36.9717	50.8166	44.132	69.101	47.6376	73.2884	39.2642	72.5689	90.1198	32.1745	32.6549	43.1204
AT1G14700	0	0	0	0	0	0	0	0	0	0	0	0	0	0	0	0	0	0
AT1G14710	76.5594	85.7725	101.045	73.2736	275.195	312.447	218.812	226.981	268.254	273.712	271.618	328.01	385.503	346.31	312.676	316.067	244.912	218.61
AT1G14720	1238.2	1005.52	1030.9	1151.19	770.746	833.507	304.074	589.473	351.326	373.325	580.845	417.386	794.802	694.457	635.54	527.094	604.116	657.836
AT1G14730	0	2.63915	2.40582	2.64844	0	5.66369	0	0	0	0.897415	0	3.57504	0	0	0	0.946309	0	0
AT1G14740	5933.35	5750.72	5058.24	5123.86	3521.7	5085.05	2228.87	4006.61	3291.73	3481.07	2493.04	3886.96	5851.55	5471.14	4597.68	4394.66	4174.39	3165.84
AT1G14750	0	0	0	1.76563	0	0	9.80883	3.38777	2.596	6.28191	4.17874	4.4688	0	0	0	0	7.61948	2.0056
AT1G14755	0	2.63915	6.01456	2.64844	0.997084	1.8879	0	0	0	0.897415	0.835748	0.893761	3.56947	0.918594	0	0	0	0
AT1G14760	108.95	145.153	151.567	144.782	84.7522	75.5159	68.6618	75.6603	57.9774	67.3061	90.2608	67.9258	160.626	148.812	141.057	84.2215	104.496	109.305
AT1G14770	170.786	180.782	168.408	149.196	142.583	115.162	181.086	175.035	211.141	159.74	100.29	177.858	157.057	135.952	133.221	229.953	136.062	151.423
AT1G14780	0	0	6.01456	0	3.98834	0.943949	0	0	0	0	0.835748	0	0	0	3.1346	0	0	0
AT1G14790	0	0	8.42038	1.76563	0	0.943949	4.52715	3.38777	7.78801	9.87157	5.01449	13.4064	2.37965	11.9417	5.48555	0	0	2.0056
AT1G14800	1.4723	0	0	0	0	0	0	0	1.73067	2.69225	0.835748	1.78752	0	0	2.35095	0	3.26549	0
AT1G14810	945.214	1091.29	860.082	914.596	948.227	800.469	2418.25	1166.52	2151.22	1411.63	1650.6	1508.67	944.72	1019.64	1085.36	955.772	903.453	953.662
AT1G14820	4.41689	2.63915	25.2612	15.8907	18.9446	9.43949	9.80883	9.03407	1.73067	4.48708	8.35748	7.15008	13.0881	11.0231	18.024	14.1946	10.885	1.0028
AT1G14830	618.364	616.243	626.717	639.158	708.927	835.395	1121.22	1014.07	935.426	1010.49	842.434	924.148	685.338	781.723	840.857	806.255	718.408	676.889
AT1G14840	38.2797	22.4328	38.4932	32.6641	25.9242	28.3185	27.9174	21.4559	28.556	25.1276	15.8792	29.4941	16.6575	35.8251	25.8605	22.7114	40.2744	52.1456
AT1G14850	1647.5	1934.5	1427.86	1357.77	2107.84	2119.17	2129.27	1604.68	1926.23	1968.93	1727.49	2047.61	1412.32	1529.46	1551.63	2131.09	1811.26	2019.64
AT1G14860	33.8628	39.5873	36.0874	67.0939	40.8805	35.8701	100.352	36.1363	32.0174	18.8457	22.5652	23.2378	32.1252	38.5809	48.5863	27.443	25.0354	59.1652
AT1G14870	170.786	130.638	274.264	223.352	111.673	372.86	135.06	150.191	99.5134	214.482	156.285	227.015	248.673	224.137	265.657	123.02	120.823	98.2743
AT1G14880	0	0	0	0	0	0	0	0	0	0	0	0	0	0	0	0	0	0
AT1G14890	38.2797	23.7524	66.1602	68.8595	42.8746	30.2064	9.80883	25.9729	6.92267	13.4612	2.50724	12.5126	23.7965	25.7206	21.1586	12.302	29.3894	11.0308
AT1G14900	159.008	168.906	163.596	172.149	124.636	168.967	202.213	146.804	154.895	180.38	192.222	142.108	167.765	180.963	183.374	145.732	111.027	81.2267
AT1G14910	354.823	552.903	424.628	388.438	717.901	723.065	1216.29	741.923	836.778	835.494	919.323	829.41	907.835	779.886	873.77	1175.32	899.099	989.763
AT1G14920	749.399	775.911	702.501	720.377	604.233	668.316	614.938	399.757	414.495	542.039	496.434	626.526	646.074	527.273	604.978	594.282	457.169	383.069
AT1G14930	36245	40013.5	39163.2	28358.7	14848.6	18896.9	9329.7	19922.4	14277.1	12669.7	12968.3	13671.9	58467.9	24080	27009.3	19265	13405.9	16530.1
AT1G14940	35346.9	44583.2	35055.3	27766.3	15333.2	20389.3	9083.73	20171.9	15541.4	12465.1	12661.6	12325.9	63661.5	18536.3	20222.9	15258.3	13359.1	17644.3
AT1G14950	154749	149466	167432	140080	65303	79242.6	23668.7	71702.3	36385.6	37474.3	39125.5	44015	240155	103100	120579	77400.5	60191.7	71024.3
AT1G14960	848.043	869.601	1131.94	1041.72	801.656	985.483	217.303	599.636	340.076	595.884	668.598	614.014	2468.88	1455.05	1772.62	715.409	628.063	904.525
AT1G14970	2.94459	6.59789	4.81165	21.1876	34.898	30.2064	100.352	98.2455	147.972	148.971	106.14	123.339	93.9961	292.113	244.499	38.7987	91.4338	32.0896
AT1G14980	3047.65	2161.47	2669.26	2465.7	2593.42	1511.26	3184.85	2225.77	2907.52	2572.89	3093.1	2491.8	1783.55	1856.48	1883.89	1461.1	1524.98	1300.63
AT1G14990	235.567	213.772	255.017	210.11	165.516	135.929	223.339	217.947	218.064	159.74	190.551	139.427	215.358	180.044	195.129	207.242	200.284	184.515
AT1G15000	11.7784	9.23704	9.6233	24.7188	19.9417	20.7669	24.8993	11.2926	15.576	29.6147	20.8937	17.8752	29.7456	19.2905	25.0768	16.0873	14.1505	9.02519
AT1G15002	27.9736	35.6286	67.3631	33.547	22.9329	33.0382	19.6177	30.49	15.576	16.1535	20.0579	21.4503	55.9217	13.7789	15.673	7.57047	16.3275	29.0812
AT1G15010	398.992	389.275	242.988	262.196	120.647	215.22	55.8349	136.64	51.0547	96.0234	86.9178	88.4823	255.812	169.94	162.999	71.9195	65.3098	45.126
AT1G15015	1.4723	5.27831	2.40582	2.64844	6.97959	5.66369	0	1.12926	0	1.79483	1.6715	0	0	0	0	5.67785	3.26549	3.0084
AT1G15020	571.251	439.419	520.861	394.618	409.802	599.408	344.063	442.669	361.71	434.349	310.062	417.386	472.36	570.447	597.141	642.544	638.948	545.523
AT1G15030	1398.68	1322.22	1064.58	962.268	905.353	825.955	339.536	660.616	364.306	358.966	489.748	378.955	957.808	692.62	618.3	674.718	682.488	856.39
AT1G15040	142.813	155.71	95.03	154.493	80.7638	168.967	84.5068	120.831	57.112	107.69	78.5603	77.7572	233.205	191.067	166.917	367.168	410.364	441.232
AT1G15045	0	0	0	0	2.99125	0	0	0	0	0.897415	0	0.893761	0	0	0	0	3.26549	0
AT1G15050	67.7256	85.7725	51.7252	60.9142	29.9125	40.5898	39.9898	71.1433	47.5934	32.307	44.2946	39.3255	78.5283	57.8714	54.8555	152.356	94.6993	114.319
AT1G15060	1909.57	2177.3	1670.84	1579.36	1553.46	1482.94	655.682	1138.29	592.754	687.42	959.438	689.089	1952.5	1297.97	1293.02	1797.04	1719.83	2231.23
AT1G15080	1.4723	1.31958	0	3.53126	1.99417	0.943949	5.28168	0	12.1147	11.6664	9.19323	8.93761	0	0.918594	0.78365	0	0	0
AT1G15090	0	0	0	0	0	0	0	0	0	0	0	0	0	0	0	0	0	0
AT1G15100	2987.29	2769.79	2748.65	2882.39	2124.79	2157.87	1371.73	2503.57	1795.57	1585.73	2400.27	1657.03	3811	2441.62	2567.24	2221.93	2252.1	3057.53
AT1G15110	568.306	868.282	721.747	653.283	1133.68	1500.88	993.71	1291.87	1061.76	1220.48	1345.55	1198.53	1588.41	1552.42	1525.77	2098.91	1893.99	2042.7
AT1G15120	1157.22	793.066	941.88	974.627	982.128	659.82	663.228	715.95	736.399	616.524	720.415	551.45	592.532	647.608	765.626	613.208	669.426	639.786
AT1G15125	350.406	452.615	549.731	539.4	494.554	1142.18	300.301	612.058	314.116	654.216	646.869	673.896	483.068	523.598	657.482	868.712	699.904	605.691
AT1G15130	1631.3	2533.59	2008.86	1795.64	2914.48	3197.16	5488.42	4432.34	5376.32	5304.62	5323.71	5607.45	3881.2	3290.4	3279.58	3419.01	2948.74	3323.28
AT1G15140	228.206	345.729	307.945	327.524	482.589	435.161	804.324	548.819	732.073	737.675	1039.67	755.228	678.199	507.982	470.974	627.403	632.417	792.211
AT1G15150	1.4723	2.63915	0	3.53126	1.99417	7.55159	2.26358	2.25852	0	1.79483	6.68598	0.893761	11.8982	8.26734	3.91825	11.3557	6.53098	9.02519
AT1G15160	154.591	146.473	122.697	133.305	116.659	121.769	94.3156	94.8577	80.4761	137.305	124.526	126.914	105.894	98.2895	96.389	163.711	126.266	165.462
AT1G15165	101.588	75.2159	54.131	44.1407	72.7872	77.4038	66.3982	65.497	64.0347	85.2545	84.4105	75.9697	88.0469	82.6734	94.038	62.4564	65.3098	95.2659
AT1G15170	1024.72	1092.61	1201.71	1128.24	797.667	1200.7	680.582	852.59	559.871	887.544	1029.64	840.135	1377.82	1181.31	1201.34	1277.52	1329.06	1277.57
AT1G15175	191.398	188.7	200.886	183.625	144.577	122.713	43.0079	86.9529	29.4214	49.3578	78.5603	29.4941	120.172	124.929	119.898	172.228	171.983	276.773
AT1G15180	8355.28	8116.72	6833.74	6273.28	5555.75	5772.25	3622.48	5423.83	3560.85	4186.44	5301.98	4113.09	7827.85	7266.99	8181.31	7765.41	7066.53	8152.76
AT1G15190	359.24	394.554	318.772	325.759	189.446	360.589	79.2251	205.525	100.379	153.458	156.285	159.089	865.002	405.1	385.556	424.893	507.24	367.024
AT1G15200	652.227	760.076	562.963	625.916	807.638	1570.73	1338.53	1373.18	1500.49	1327.28	798.139	1498.84	2207.12	1716.85	1330.64	1842.46	2087.74	1067.98
AT1G15210	0	5.27831	20.4495	1.76563	0.997084	0.943949	5.28168	2.25852	4.32667	8.07674	5.01449	6.25632	0	0.918594	0	0	0	0
AT1G15215	53.0027	54.1027	51.7252	64.4455	64.8105	50.0293	41.4989	60.9799	66.6307	43.0759	46.8019	58.0944	55.9217	53.2784	76.0141	37.8524	64.2214	108.302
AT1G15220	484.385	434.141	388.541	388.438	327.044	364.364	277.665	395.24	269.984	260.25	224.816	293.153	333.151	425.309	536.017	424.893	352.673	334.935
AT1G15230	7317.31	7276.15	6109.59	5612.94	5503.91	4779.21	3464.02	6599.39	5086.43	4306.7	3922.16	4323.12	8467.97	6632.25	6762.12	7442.72	6489.62	6274.51
AT1G15240	646.338	1083.37	839.633	708.017	1418.85	1713.27	1004.27	1329.14	1054.84	1333.56	1141.63	1366.56	1831.14	1686.54	1568.87	2332.65	2117.13	2116.91
AT1G15250	633.087	558.181	546.122	638.275	674.029	458.759	544.767	510.425	546.891	437.939	486.405	487.993	516.383	559.423	555.608	434.356	388.594	398.111
AT1G15260	17.6676	6.59789	20.4495	17.6563	33.9009	17.935	33.9536	31.6192	58.8427	73.5881	58.5023	57.2007	24.9863	83.592	79.1487	38.7987	18.5045	14.0392
AT1G15270	806.818	1095.25	1195.69	1067.32	889.399	754.215	1014.08	1002.78	1182.91	866.903	998.719	1167.25	1689.55	818.467	764.059	848.839	562.753	823.298
AT1G15280	1616.58	2067.78	1595.06	1493.72	1937.33	2225.83	1863.68	1902.8	1978.15	1951.88	1648.09	2268.36	2213.07	2090.72	2057.87	2270.19	2080.12	2010.61
AT1G15290	32.3905	46.1852	19.2466	35.3126	47.86	75.5159	43.0079	55.3337	75.2841	79.87	55.9951	78.6509	9.51859	46.8483	41.5335	42.5839	55.5134	31.0868
AT1G15300	369.546	530.47	407.787	351.36	416.781	445.544	650.401	584.956	980.423	681.138	639.347	679.258	519.953	472.157	460.786	346.349	369.001	386.078
AT1G15310	173.731	209.813	246.597	143.899	174.49	280.353	134.305	186.328	141.915	217.174	111.99	186.796	353.378	310.485	229.609	258.342	249.266	152.425
AT1G15320	11.7784	2.63915	0	5.29689	4.98542	2.83185	0	1.12926	1.73067	4.48708	3.34299	4.4688	13.0881	1.83719	7.05285	0	0	2.0056
AT1G15330	12186.2	11583.2	14231.7	11205.6	7791.22	7083.39	1457.74	6109.29	1675.29	2303.67	3540.23	2327.35	12057.7	6569.78	7578.68	9570.02	9754.03	16846
AT1G15340	4303.52	4732	4343.72	4312.55	3325.28	5598.56	1338.53	3137.08	1856.14	2030.85	1362.27	2464.1	7370.96	4524.07	3724.69	4638.81	4640.26	3405.51
AT1G15350	1107.17	731.046	817.98	913.713	810.63	622.062	593.057	539.785	575.447	548.321	657.734	487.993	540.18	681.596	760.141	581.98	704.258	697.948
AT1G15360	0	0	0	1.76563	0	0	0	0	0	0	0	0	0	0	0	0	0	0
AT1G15370	777.372	576.655	745.805	725.674	598.251	562.594	425.552	527.364	414.495	387.683	468.855	403.98	552.078	479.506	587.738	469.369	560.576	469.31
AT1G15380	122.201	96.3291	153.973	82.9846	53.8426	322.831	49.7987	42.9118	45.8627	58.332	73.5458	61.6695	115.413	120.336	101.091	108.826	60.9559	69.1931
AT1G15385	0	0	2.40582	4.41407	1.99417	9.43949	0	1.12926	0	0	1.6715	0	5.94912	0	0	0	0	0
AT1G15390	721.425	609.645	786.704	721.26	539.423	578.641	738.68	746.44	790.05	627.293	730.444	690.877	687.718	775.293	822.833	640.651	655.275	656.833
AT1G15400	2159.86	1487.16	1942.7	1967.79	1470.7	1234.69	1191.4	1562.89	1446.84	1026.64	1399.04	1041.23	1662.18	1396.26	1380.79	1091.09	1459.68	1716.79
AT1G15405	139.868	125.36	352.453	122.711	220.356	59.4688	44.517	79.0481	50.1894	29.6147	93.6038	69.7133	151.108	64.3015	90.9034	65.2953	39.1859	77.2155
AT1G15410	80.9763	120.082	75.7835	87.3986	79.7667	58.5248	95.0702	68.8848	77.0147	80.7674	58.5023	71.5008	99.9452	71.6503	74.4468	87.0604	81.6373	61.1707
AT1G15415	17.6676	18.4741	19.2466	17.6563	18.9446	16.0471	18.8631	29.3607	23.364	23.3328	40.9516	25.0253	11.8982	18.3719	11.7548	4.73154	9.79648	28.0784
AT1G15420	1085.08	1140.11	964.735	1235.06	1162.6	1194.1	2317.15	1671.3	2308.71	1746.37	1371.46	1825.06	1331.41	1714.1	1637.83	1470.56	1503.22	955.668
AT1G15430	5216.34	4256.96	4231.84	4832.53	3151.78	4147.71	2616.69	3775.11	2839.16	2579.17	3556.94	2475.72	5473.19	4532.34	4723.84	4617.99	4377.94	5547.48
AT1G15440	1453.16	1488.48	1423.04	1491.96	2050.01	1682.12	3707.74	2003.3	4066.2	3378.77	2894.19	3537.5	1380.2	1738.9	1880.76	2027.94	1563.08	1599.46
AT1G15450	0	0	0	0	0	0	0	0	0	0	0	0	0	0.918594	0	0	0	0
AT1G15460	0	0	9.6233	0.882815	0.997084	0.943949	2.26358	1.12926	0	1.79483	0.835748	5.36256	3.56947	3.67437	0	5.67785	0	0
AT1G15470	125.145	116.123	111.871	139.485	70.793	96.2828	128.269	117.443	137.588	109.485	97.7825	126.02	128.501	114.824	105.009	106.933	111.027	125.35
AT1G15480	481.441	415.667	429.44	354.009	275.195	392.683	212.776	306.029	289.887	284.481	195.565	306.56	461.651	438.169	392.609	462.745	322.195	311.871
AT1G15490	67.7256	64.6593	44.5077	56.5001	90.7347	82.1236	119.215	90.3407	155.76	107.69	109.483	124.233	121.362	67.9759	92.4707	84.2215	94.6993	60.168
AT1G15500	2840.06	3268.59	2742.64	2674.93	3168.73	3437.86	3024.14	3080.62	3341.05	3634.53	3780.92	3777.03	2728.27	3599.97	3670.62	3231.64	2990.1	2614.3
AT1G15510	309.182	300.864	280.278	293.977	313.084	235.043	226.358	237.144	322.77	275.506	192.222	295.835	235.585	250.776	198.263	162.765	291.717	169.473
AT1G15520	32.3905	27.7111	27.667	12.3594	22.9329	36.814	13.5815	30.49	37.2094	52.9475	43.4589	70.6071	11.8982	25.7206	20.3749	50.1544	34.8319	15.042
AT1G15530	328.322	461.852	490.788	465.243	505.522	566.369	525.149	704.657	547.756	753.829	915.98	786.509	1125.57	920.431	789.919	790.168	665.072	776.167
AT1G15540	0	0	0	0	0	0	0.754525	0	0	0	0	0	0	0.918594	0.78365	0	0	0
AT1G15550	0	0	0	0	0	3.7758	2.26358	1.12926	0.865334	11.6664	15.0435	6.25632	0	1.83719	0	0	0	1.0028
AT1G15560	0	0	0	0	0	0	0	0	0	0	0	0	5.94912	0	0	0	0	0
AT1G15570	0	5.27831	0	0.882815	0.997084	0.943949	0	0	0	0.897415	0	0	0	0	1.5673	6.62416	0	1.0028
AT1G15580	0	0	0	0	0	4.71975	11.3179	0	1.73067	6.28191	6.68598	2.68128	0	0	3.1346	0	0	0
AT1G15590	0	0	0	0	0	0	0	0	0	0	0	0	0	0	0	0	0	0
AT1G15600	0	0	0	0	0	0	0	0	0	0	0	0	0	0	0	0	0	0
AT1G15610	0	0	0	0	0	0	0	0	0	0	0	0	0	0	0	0	0	0
AT1G15620	0	0	0	0	0	0	0	0	0	0	0	0	0	0	0	0	0	0
AT1G15630	0	0	0	0	0	0	0	0	0	0	0	0	0	0	0	0	0	0
AT1G15640	0	0	0	0	0	0	0	0	0	0	0	0	0	0	0	0	0	2.0056
AT1G15650	0	0	0	0	0	0	0	0	0	0	0	0	0	0	0	0	0	0
AT1G15660	123.673	126.679	131.117	101.524	76.7755	202.949	194.667	155.838	163.548	147.176	136.227	156.408	109.464	122.173	101.091	160.873	178.514	124.347
AT1G15670	438.744	736.324	612.282	682.416	867.463	875.985	528.922	782.576	431.802	822.032	808.168	782.041	1251.69	896.547	1064.2	1304.01	1176.67	1574.39
AT1G15680	0	0	0	0	0	0	0	0	0	0	0	0	0	0	0	0	0	0
AT1G15690	11974.2	13639.2	12633	11737	13256.2	12936.8	10223.1	8932.43	9623.38	12749.6	13222.4	13212.5	12336.1	10423.3	11250.1	10639.4	9235.9	10578.5
AT1G15700	398.992	340.451	354.859	399.032	329.038	295.456	227.112	368.138	262.196	274.609	263.261	311.029	448.563	443.681	427.873	406.913	456.08	299.837
AT1G15710	401.937	364.203	317.569	301.923	320.064	252.034	240.694	286.832	269.984	301.532	298.362	269.916	293.886	254.45	239.013	216.705	188.31	249.697
AT1G15720	120.728	174.184	182.843	126.242	94.723	167.079	125.251	156.967	143.645	126.536	97.7825	147.471	171.335	169.021	200.614	147.624	165.452	128.358
AT1G15730	157.536	159.669	182.843	177.446	248.274	242.595	206.74	217.947	143.645	253.969	167.985	200.202	278.419	227.811	214.72	320.799	345.054	293.82
AT1G15740	6180.7	5576.53	6453.62	5631.47	4573.63	4284.58	928.066	2251.74	679.287	1036.51	1221.86	1034.08	4553.45	3086.47	2973.95	4545.12	5083.28	6606.44
AT1G15750	1651.92	2358.08	2040.14	1734.73	3707.16	3324.59	6171.26	3542.48	5838.41	5622.31	5202.53	5582.43	3325.56	3227.94	3261.55	3855.26	3725.93	4463.46
AT1G15757	0	0	3.60874	3.53126	0	0	0	0	0	0	0	0	0	0	0	0	0	0
AT1G15760	0	0	0	0	3.98834	0	8.29978	3.38777	6.92267	12.5638	10.8647	3.57504	10.7084	0.918594	3.1346	0	0	1.0028
AT1G15770	0	0	0	0	0	0	0	0	2.596	4.48708	4.17874	5.36256	3.56947	0	0.78365	0	0	1.0028
AT1G15772	7.36148	0	8.42038	8.82815	7.97667	2.83185	5.28168	0	5.192	0.897415	1.6715	1.78752	2.37965	5.51156	9.4038	6.62416	0	4.0112
AT1G15780	837.736	1120.32	994.808	926.073	1123.71	1244.12	2960.76	1335.91	2109.68	1873.8	2236.46	1740.15	909.025	757.84	807.943	780.705	951.347	1027.87
AT1G15790	38.2797	62.0201	69.7689	49.4376	50.8513	56.6369	71.6799	44.0411	50.1894	52.0501	42.6231	25.0253	29.7456	29.395	31.346	52.047	85.9913	36.1008
AT1G15800	335.683	335.173	327.192	416.688	344.991	411.562	487.423	449.445	469.011	385.889	571.652	420.067	360.517	327.019	378.503	325.53	286.275	320.896
AT1G15810	292.987	250.72	234.568	305.454	273.201	252.978	267.102	261.988	282.964	328.454	302.541	296.729	318.873	327.019	254.686	305.658	294.983	308.862
AT1G15820	17.6676	2.63915	14.4349	47.672	8.97376	13.2153	3.77263	11.2926	7.78801	4.48708	17.5507	13.4064	11.8982	27.5578	25.8605	43.5302	34.8319	15.042
AT1G15825	4.41689	17.1545	6.01456	13.2422	16.9504	18.879	101.106	28.2315	29.4214	45.7682	81.9033	42.9005	45.2133	11.0231	33.697	27.443	50.0709	80.2239
AT1G15830	17.6676	36.9482	51.7252	24.7188	69.7959	61.3567	187.877	64.3677	51.0547	86.1519	198.908	84.9073	73.7691	75.3247	50.9373	68.1342	53.3364	136.381
AT1G15840	2245.25	2934.74	2319.21	2154.07	2827.73	2621.35	2595.57	2504.69	2029.21	1979.7	3078.06	1707.98	4860.43	3322.55	3365.78	4520.52	4288.68	4855.55
AT1G15850	0	0	0	0	0	0	0	4.51703	0	0.897415	0	0	0	0.918594	0	0	0	0
AT1G15860	750.871	636.036	704.906	890.76	889.399	745.72	2209.25	1519.98	1994.59	1365.87	1746.71	1357.62	682.959	881.85	904.332	959.557	966.586	1063.97
AT1G15870	72.1425	42.2265	84.2038	60.0314	91.7318	57.5809	193.913	125.348	200.757	142.689	162.971	117.976	76.1487	50.5226	76.0141	31.2282	44.6284	35.098
AT1G15880	1118.94	1039.83	1039.32	981.69	785.702	846.722	809.605	854.848	783.993	588.704	734.622	638.145	961.377	911.245	974.077	855.463	889.302	940.626
AT1G15885	58.8918	62.0201	134.726	105.938	69.7959	46.2535	15.0905	51.9459	28.556	17.9483	25.9082	38.4317	59.4912	45.0111	54.8555	43.5302	35.9204	67.1875
AT1G15890	19.1398	22.4328	7.21747	22.0704	20.9388	18.879	17.3541	20.3266	24.2294	32.307	20.8937	33.9629	23.7965	34.9066	17.2403	49.2081	28.3009	14.0392
AT1G15900	10.3061	10.5566	1.20291	17.6563	9.97084	6.60764	35.4627	11.2926	35.4787	24.2302	50.1449	18.769	9.51859	12.8603	11.7548	0.946309	22.8584	14.0392
AT1G15910	35.3351	17.1545	21.6524	25.6016	24.9271	26.4306	24.8993	40.6533	22.4987	38.5889	33.4299	51.8381	22.6066	41.3367	23.5095	44.4765	39.1859	30.084
AT1G15920	1267.65	1141.43	1012.85	1165.32	1155.62	952.445	1980.63	1647.59	2137.38	1719.45	1948.13	1699.93	1287.39	1018.72	987.399	1080.68	863.179	1003.8
AT1G15930	2212.86	1982	2038.94	2388.9	2297.28	2488.25	2082.49	1975.07	2169.39	2363.79	2700.3	2694.69	1889.44	2356.19	2402.67	1955.07	1719.83	1202.36
AT1G15940	1048.27	1285.27	1143.97	1007.29	1602.31	1638.7	1979.12	1911.83	2223.91	1943.8	1373.97	2028.84	2031.03	1929.96	1657.42	1829.22	1936.44	1896.29
AT1G15950	965.826	1144.07	925.039	945.494	1250.34	1035.51	1125.75	1226.37	1105.9	1083.18	1139.96	1032.29	1558.67	1262.15	1378.44	1253.86	1201.7	1426.98
AT1G15960	658.116	624.16	267.046	462.595	277.189	618.287	115.442	197.62	171.336	251.276	216.459	211.821	316.493	341.717	256.254	116.396	76.1948	83.2323
AT1G15970	7.36148	0	4.81165	13.2422	6.97959	6.60764	43.0079	21.4559	48.4587	36.794	26.7439	50.9444	13.0881	13.7789	19.5913	8.51678	7.61948	1.0028
AT1G15980	0	0	8.42038	6.1797	0	10.3834	0.754525	4.51703	6.05734	2.69225	3.34299	0	19.0372	15.6161	10.9711	0	1.0885	0
AT1G15990	0	3.95873	0	2.64844	0	0	1.50905	2.25852	7.78801	5.38449	0.835748	0.893761	9.51859	22.9648	10.9711	0	1.0885	0
AT1G16000	546.222	461.852	421.019	499.673	404.816	325.662	252.766	374.914	308.059	324.864	313.405	325.329	317.683	352.74	382.421	310.389	297.16	310.868
AT1G16010	1385.43	1232.49	1258.25	1204.16	1143.66	1027.02	1768.61	1444.32	2181.51	1934.83	1832.79	2058.33	1411.13	1703.07	1620.59	1260.48	1282.25	1097.06
AT1G16020	83.9209	58.0614	89.0155	74.1564	93.7259	76.4599	97.3337	112.926	125.473	148.074	118.676	84.0135	267.71	434.495	409.849	212.919	181.779	115.322
AT1G16022	0	0	4.81165	1.76563	1.99417	0.943949	1.50905	4.51703	7.78801	1.79483	5.85023	2.68128	11.8982	8.26734	13.3221	7.57047	5.44249	4.0112
AT1G16025	0	0	0	0	0	0	0	0	0	0	0	0	0	0	0	0	0	0
AT1G16030	52162	48737.3	59148.4	46149.1	44442	38303.6	49153.5	68585.5	56102.2	46085.9	39601.1	52374.4	80140.6	80558.8	62720.2	50706.1	50406.1	47747.3
AT1G16040	1326.54	866.962	1068.19	1020.53	903.358	595.632	1329.47	1323.49	1041.86	687.42	895.922	742.715	886.418	1265.82	1369.04	1315.37	1343.21	1491.16
AT1G16060	2.94459	6.59789	9.6233	7.06252	8.97376	3.7758	16.5996	3.38777	14.7107	11.6664	3.34299	4.4688	1.18982	3.67437	3.1346	11.3557	1.0885	5.014
AT1G16070	0	0	0	1.76563	0	0	0	0	2.596	0	0	0	0	2.75578	0	0	0	0
AT1G16080	294.459	259.957	226.147	213.641	325.05	285.073	331.237	276.668	325.366	190.252	254.903	217.184	160.626	236.997	220.206	196.832	212.257	326.913
AT1G16090	91.2824	95.0096	90.2184	97.9924	142.583	193.51	70.9254	169.389	66.6307	95.126	59.3381	83.1197	164.196	192.905	165.35	332.154	338.523	297.831
AT1G16100	0	0	0	0	0	0	0	0	0	0	0	0	0	0	0	0	0	0
AT1G16110	0	1.31958	0	0.882815	2.99125	0	1.50905	0	0	0	0	0	0	0	1.5673	0	0	3.0084
AT1G16120	0	3.95873	0	0	0	0.943949	0	0	0	0	0	1.78752	2.37965	0	0	0	0	0
AT1G16130	0	3.95873	20.4495	1.76563	0	25.4866	0.754525	0	0	1.79483	0.835748	0	0	0	6.2692	0	0	0
AT1G16140	0	0	0	0	0	0	0	0	0	0	1.6715	0	0	0	0	0	0	0
AT1G16150	0	0	0	0	0	1.8879	0	0	0	1.79483	1.6715	0	0	2.75578	7.8365	0	0	0
AT1G16160	8.83378	14.5153	8.42038	7.94533	18.9446	19.8229	6.0362	25.9729	12.98	11.6664	12.5362	10.7251	14.2779	23.8834	10.9711	22.7114	21.7699	22.0616
AT1G16170	47.1135	46.1852	89.0155	82.1018	147.568	70.7962	138.078	99.3747	134.992	80.7674	98.6182	81.3322	66.6301	81.7548	86.9852	71.9195	54.4249	46.1288
AT1G16180	6311.73	5880.04	5100.35	5427.54	5259.62	4203.41	6083.74	4134.21	5208.45	4141.57	5187.49	4207.83	4986.55	3627.53	3774.84	3533.52	3427.68	3403.5
AT1G16190	646.338	786.468	578.601	565.884	638.134	667.372	845.068	709.174	610.926	701.779	714.564	713.221	548.509	795.502	757.79	713.517	649.833	781.181
AT1G16210	2870.98	4650.19	3388.6	3187.84	3837.78	4456.38	4999.48	6512.43	6613.75	6113.19	4514.71	6467.25	7400.7	5689.77	5403.27	5859.54	5109.41	4628.92
AT1G16220	13.2507	13.1958	19.2466	24.7188	0.997084	16.9911	31.6901	33.8777	24.2294	26.025	20.0579	22.344	10.7084	16.5347	38.3989	25.5503	39.1859	15.042
AT1G16225	0	0	0	0	0	0	0	2.25852	0	2.69225	0.835748	0	5.94912	0.918594	0	0	0	0
AT1G16230	1.4723	0	2.40582	1.76563	1.99417	5.66369	2.26358	3.38777	1.73067	1.79483	5.85023	7.15008	4.75929	7.34875	6.2692	8.51678	3.26549	7.01959
AT1G16240	4162.18	3954.77	3490.85	3344.98	2872.6	2963.06	1739.93	2668.44	1898.54	1735.6	2254.85	1674.91	2662.82	2993.7	3140.09	2448.1	2762.61	3133.75
AT1G16250	231.15	200.576	257.423	236.594	480.595	283.185	258.802	296.995	264.792	278.199	290.004	294.047	257.002	285.683	246.85	284.839	265.593	310.868
AT1G16260	45.6412	60.7006	72.1747	48.5548	82.758	84.9554	38.4808	65.497	66.6307	84.357	70.2028	56.3069	77.3385	96.4523	102.658	221.436	227.496	132.369
AT1G16270	1859.51	2351.49	2111.11	1727.67	2401.98	2297.57	3212.01	2356.76	3288.27	2899.55	2981.11	2866.29	2029.84	1631.42	1655.07	2042.13	1946.23	2415.74
AT1G16280	437.272	515.955	377.714	564.119	555.376	527.668	1205.73	696.752	1016.77	883.057	719.579	778.466	458.082	543.807	591.656	414.483	499.62	455.271
AT1G16290	1.4723	0	3.60874	0	0	0	0.754525	2.25852	0.865334	0	1.6715	0	0	0	0	0	0	0
AT1G16300	555.056	675.624	516.049	549.993	636.14	744.776	1624.49	902.277	1276.37	1015.87	1033.82	1029.61	638.935	868.989	1022.66	942.524	828.347	680.901
AT1G16310	0	0	0	8.82815	2.99125	1.8879	0.754525	0	0	0	0	0.893761	0	0.918594	0	0	0	0
AT1G16320	1810.92	1631	1621.53	1492.84	1274.27	1094.98	1166.5	1041.18	1254.73	783.444	1126.59	738.246	1008.97	939.721	962.322	747.584	879.506	976.726
AT1G16330	14.723	10.5566	18.0437	18.5391	4.98542	18.879	47.5351	15.8096	45.8627	18.8457	25.0724	25.9191	1.18982	9.18594	18.024	2.83893	1.0885	15.042
AT1G16340	79.504	108.205	104.653	97.1096	111.673	101.003	61.8711	88.0821	52.7854	97.8183	85.2463	109.933	49.9726	118.499	104.225	138.161	123	73.2043
AT1G16350	1653.39	1704.89	1480.78	1457.53	1212.45	1418.76	591.548	1070.54	939.753	838.186	738.801	1098.43	1292.15	1332.88	1217.79	1423.25	1373.68	942.631
AT1G16360	0	0	0	1.76563	0	1.8879	1.50905	0	0	0	1.6715	0	0	0	0	0	0	0
AT1G16370	4.41689	11.8762	13.232	18.5391	1.99417	18.879	3.0181	7.90481	0	2.69225	5.85023	2.68128	7.13894	1.83719	1.5673	2.83893	14.1505	2.0056
AT1G16380	0	0	1.20291	0	0	0	0	0	1.73067	0	0	0	0	0	0	0	0	0
AT1G16390	0	0	0	0	0	0.943949	0	0	0	0	0	0	0	0	0	0	0	0
AT1G16400	0	0	0	0	2.99125	0	0	0	0	0	0	0	0	0	0	0	0	0
AT1G16410	0	0	0	0	0	0	0	0	0	0	0	0	0	0	0	0	0	0
AT1G16420	1.4723	0	0	0	0	2.83185	3.77263	3.38777	0	0.897415	2.50724	0	2.37965	3.67437	3.91825	0	0	0
AT1G16430	262.069	164.947	215.321	216.29	211.382	119.882	236.166	167.13	258.735	171.406	193.058	168.921	189.182	139.626	163.783	109.772	108.85	193.54
AT1G16440	25.029	29.0307	42.1019	21.1876	9.97084	36.814	21.8812	24.8437	16.4413	23.3328	15.8792	16.9815	22.6066	38.5809	33.697	77.5973	68.5753	52.1456
AT1G16445	33.8628	36.9482	42.1019	40.6095	37.8892	36.814	46.7806	38.3948	43.2667	51.1527	42.6231	39.3255	10.7084	40.4181	44.6681	39.745	56.6019	46.1288
AT1G16450	0	0	0	0	0	0	0	0	0	0	0	0	0	0	0	0	0	0
AT1G16460	571.251	607.006	536.499	585.306	412.793	401.178	327.464	448.316	324.5	270.122	260.753	278.853	519.953	453.785	514.075	593.336	515.948	547.528
AT1G16470	2070.05	1287.91	1744.22	1779.75	1637.21	1256.4	2932.08	1688.24	2177.18	1758.04	1946.46	1728.53	1264.78	1446.78	1343.18	1427.98	1445.52	1396.9
AT1G16480	86.8655	67.2984	56.5369	60.9142	108.682	86.8433	46.026	41.7826	85.6681	87.9467	50.9806	75.9697	32.1252	78.999	62.692	46.3691	75.1063	64.1791
AT1G16489	1.4723	0	0	0	0	0	0	0	0.865334	0	0	1.78752	1.18982	0	0	0	0	1.0028
AT1G16490	10.3061	9.23704	4.81165	13.2422	19.9417	10.3834	9.0543	6.77555	23.364	3.58966	19.2222	13.4064	15.4677	7.34875	10.9711	5.67785	5.44249	25.07
AT1G16500	7.36148	9.23704	8.42038	5.29689	3.98834	2.83185	5.28168	1.12926	14.7107	3.58966	12.5362	8.93761	1.18982	7.34875	13.3221	2.83893	6.53098	11.0308
AT1G16510	840.681	727.087	790.313	875.752	1064.89	739.112	580.23	719.337	498.432	419.093	544.072	480.843	1238.61	955.337	1035.99	916.973	926.311	989.763
AT1G16515	64.781	38.2677	52.9281	62.6798	44.8688	17.935	70.1708	13.5511	83.9374	18.8457	20.0579	22.344	52.3522	20.2091	25.0768	22.7114	17.416	35.098
AT1G16520	55.9472	18.4741	40.899	41.4923	41.8775	105.722	73.1889	31.6192	43.2667	137.305	78.5603	112.614	104.704	54.197	72.0958	28.3893	34.8319	22.0616
AT1G16530	0	0	0	0.882815	0	2.83185	0	0	0	0	0	1.78752	0	0.918594	0	0	0	0
AT1G16540	703.758	724.448	517.252	587.072	939.253	948.669	1415.49	1051.34	1172.53	1214.2	985.347	1223.56	744.829	807.444	767.194	978.483	930.665	999.791
AT1G16550	189.926	166.267	155.176	148.313	107.685	120.825	172.032	133.252	236.236	193.842	152.106	186.796	133.26	153.405	151.244	166.55	131.708	133.372
AT1G16560	668.422	707.293	554.542	632.095	383.877	510.676	261.82	361.363	368.632	357.171	349.343	356.61	525.902	444.599	482.728	304.711	343.965	347.971
AT1G16570	80.9763	83.1334	76.9864	112.117	134.606	158.583	86.7704	118.572	102.975	108.587	111.99	121.551	105.894	132.277	162.216	133.43	151.301	112.314
AT1G16590	265.013	195.297	185.248	261.313	216.367	226.548	166.75	172.777	130.665	131.92	152.942	161.771	157.057	202.091	199.831	209.134	201.372	245.686
AT1G16600	0	3.95873	0	0	0	0	0.754525	0	0.865334	0	2.50724	0	0	0	0	0	2.17699	4.0112
AT1G16610	790.623	1224.57	870.908	926.073	1970.24	1897.34	3805.82	2124.13	2777.72	2994.67	3989.02	3149.61	2861.53	1976.81	2218.51	2432.96	2137.81	2257.3
AT1G16620	0	0	0	0	0	0	1.50905	0	0	0	0	0	0	0	0	0	0	0
AT1G16630	0	13.1958	0	0	0.997084	4.71975	3.77263	1.12926	14.7107	9.87157	7.52173	2.68128	2.37965	21.1277	26.6441	5.67785	2.17699	0
AT1G16635	5.88918	6.59789	3.60874	7.94533	13.9592	3.7758	33.9536	16.9389	43.2667	9.87157	29.2512	19.6627	7.13894	11.9417	4.7019	3.78524	2.17699	0
AT1G16640	1.4723	0	0	0	0	0	0	0	0.865334	2.69225	0	5.36256	2.37965	1.83719	1.5673	0	0	0
AT1G16650	962.882	818.138	779.487	863.393	879.428	819.348	1033.7	1025.37	1030.61	861.519	956.096	879.46	835.256	971.872	1072.03	1286.03	1252.86	1416.96
AT1G16660	2.94459	0	0	0	4.98542	0	0.754525	5.64629	0	0	1.6715	4.4688	0	4.59297	3.91825	0	6.53098	3.0084
AT1G16670	326.85	337.812	382.526	390.204	345.988	377.58	181.841	260.859	222.391	231.533	226.488	202.884	348.618	380.298	276.629	288.624	262.328	251.703
AT1G16680	761.177	826.055	809.56	761.869	931.277	777.814	822.432	789.351	978.693	891.133	693.671	860.691	914.974	692.62	720.174	1081.63	889.302	917.561
AT1G16690	78.0317	73.8963	115.48	64.4455	81.7609	110.442	92.0521	102.762	68.3614	105.895	98.6182	108.145	152.297	107.475	94.8217	152.356	119.735	95.2659
AT1G16700	1305.93	859.045	1214.94	1063.79	1020.02	759.879	704.726	798.386	651.597	593.192	727.936	622.057	693.667	620.051	688.045	626.456	613.913	746.083
AT1G16705	1.4723	2.63915	12.0291	7.06252	6.97959	5.66369	7.54525	7.90481	6.05734	4.48708	12.5362	16.0877	8.32876	4.59297	7.05285	8.51678	7.61948	6.0168
AT1G16710	736.148	1009.48	1015.26	788.353	1202.48	1040.23	1483.4	1117.97	1422.61	1452.02	1385.67	1549.78	731.741	813.874	789.136	1260.48	1159.25	1558.35
AT1G16720	320.961	263.915	273.061	205.696	338.012	264.306	278.42	281.185	289.887	254.866	264.096	269.022	308.164	348.147	216.287	388.933	380.974	461.288
AT1G16730	32028.3	31904.7	32750.5	28568.8	23139.3	16484.2	6957.48	18390	8863.62	7476.37	10834.6	7751.59	29470.7	18290.1	19446.3	18718.9	21018.9	26458.9
AT1G16740	1812.4	2286.83	1836.85	1907.76	1905.43	1256.4	1670.52	1810.2	1668.36	1294.97	1337.2	1287.91	2668.77	1942.83	1767.13	2131.09	2389.25	2038.69
AT1G16750	160.48	171.545	155.176	123.594	116.659	74.572	86.0159	127.606	59.708	70.8958	67.6956	61.6695	170.145	147.894	183.374	256.45	242.735	245.686
AT1G16760	0	0	0	0	0	0	0	3.38777	1.73067	0	0	0	0	0	3.1346	0	0	0
AT1G16770	7418.9	4735.96	6107.18	5139.75	3390.09	3405.77	628.519	2710.22	868.795	843.57	913.472	808.853	5644.52	3996.8	4270.89	4342.61	5377.18	6536.24
AT1G16780	4.41689	9.23704	13.232	4.41407	13.9592	10.3834	18.8631	14.6804	32.8827	20.6406	28.4154	19.6627	21.4168	20.2091	26.6441	7.57047	22.8584	19.0532
AT1G16790	717.008	574.016	651.978	690.361	578.309	407.786	847.332	605.282	861.007	546.526	768.052	553.238	512.814	519.924	439.628	345.403	408.187	344.963
AT1G16800	176.676	174.184	216.524	138.602	216.367	231.268	521.377	256.342	419.687	423.58	389.458	405.767	79.7182	177.289	193.562	317.96	220.965	280.784
AT1G16810	2170.16	2080.97	1921.05	2081.68	1686.07	1579.23	1389.08	1761.64	1463.28	1226.77	1061.4	1397.84	1956.07	1840.86	1718.54	1621.97	1682.82	1589.44
AT1G16820	39.752	76.5355	61.3485	32.6641	56.8338	58.5248	69.4163	77.9188	37.2094	62.8191	62.6811	65.2445	61.8708	116.661	80.716	92.7383	68.5753	96.2687
AT1G16825	50.0581	56.7418	52.9281	53.8517	43.8717	41.5338	137.324	72.2725	69.2267	99.6131	86.9178	92.9511	32.1252	91.8594	86.9852	51.1007	59.8674	66.1847
AT1G16830	132.507	120.082	134.726	103.289	88.7405	98.1707	101.861	89.2114	130.665	105.895	119.512	117.976	46.4031	102.882	94.8217	88.0067	79.4603	61.1707
AT1G16840	4340.33	5679.46	4304.02	3854.37	4095.03	4426.18	5181.32	4459.44	3670.75	3562.74	4575.72	3490.14	6979.5	4842.83	4954.24	4995.56	4656.59	6117.07
AT1G16850	11504.5	11158.3	10636.1	10670.6	6506.97	7596.9	2941.89	6037.01	3695.84	3794.27	3871.18	3499.97	12238.5	6771.87	6804.43	6662.01	6934.82	8583.96
AT1G16858	0	0	0	0	0	0	0	0	0	0	0	0	0	0	0	0	0	0
AT1G16860	0	0	0	0	0	0	0	0	0	0	0	0	0	0	0	0	0	0
AT1G16870	478.496	419.626	406.584	435.228	362.939	406.842	578.721	459.608	448.243	444.221	363.55	490.675	317.683	440.006	471.757	398.396	371.178	307.859
AT1G16880	16.1953	11.8762	3.60874	31.7813	11.965	13.2153	18.8631	7.90481	22.4987	28.7173	28.4154	29.4941	8.32876	36.7437	18.8076	14.1946	7.61948	10.028
AT1G16890	2853.31	2542.83	2444.32	2630.79	2664.21	2119.17	2500.5	2144.46	2126.99	1994.06	1999.94	1813.44	2144.06	2168.8	2396.4	2157.58	2282.58	2345.55
AT1G16900	222.317	241.483	317.569	382.259	749.807	208.613	4109.14	1917.48	3768.53	3350.95	3491.75	3242.56	311.734	437.251	377.719	277.268	229.673	265.742
AT1G16905	0	0	0	0	0	0	0.754525	0	0	0	0	0	0	0	0	0	0	0
AT1G16910	0	0	3.60874	0	0	0	0	0	0	0	0	0	0	0	0	0	0	0
AT1G16916	88.3378	51.4635	95.03	121.828	94.723	43.4217	40.7444	63.2385	29.4214	23.3328	47.6376	27.7066	101.135	71.6503	82.2833	53.9396	46.8054	69.1931
AT1G16920	184.037	146.473	172.016	187.157	131.615	127.433	46.026	86.9529	59.708	54.7423	80.2318	89.3761	178.474	159.835	167.701	81.3826	103.407	92.2575
AT1G16930	572.723	323.296	554.542	459.946	454.67	302.064	195.422	273.28	183.451	165.124	248.217	187.69	348.618	380.298	317.378	340.671	331.992	347.971
AT1G16940	0	0	0	0	0	0	0	0	1.73067	0	0	0	0	0	0	0	0	1.0028
AT1G16950	0	0	0	0	0	0	0	0	0	0	0	0	0	0	0	0	0	0
AT1G16960	0	0	9.6233	0	0	0.943949	0.754525	0	0	0.897415	0	0	0	0	0	0.946309	2.17699	0
AT1G16970	390.158	348.368	384.932	352.243	305.108	373.804	391.599	267.634	279.503	256.661	275.797	294.941	228.446	259.043	333.051	345.403	301.514	296.829
AT1G16980	0	0	0	0	2.99125	0	0	2.25852	0	0	0.835748	0	0	0	0	9.46309	0	0
AT1G17000	0	0	0	0	0	0	0	0	0	0	0	0	0	0	0	0	0	0
AT1G17010	22066.8	26602.7	20833.2	14300.7	11049.7	12512	5159.44	12380.1	6446.74	6460.49	7240.92	6643.32	23872.6	13570.4	12837	16884	15449	19467.3
AT1G17020	2332.12	2260.44	1443.49	1316.28	1214.45	1255.45	1398.14	1408.19	1406.17	1042.8	1302.93	1009.06	1181.49	1267.66	1209.17	1169.64	1201.7	1372.83
AT1G17030	1.4723	7.91746	3.60874	0	0	3.7758	0	0	0.865334	0	0	2.68128	1.18982	11.0231	0.78365	0	0	2.0056
AT1G17040	179.62	226.967	232.162	214.524	289.154	230.324	119.215	175.035	118.551	142.689	140.406	94.7386	142.779	128.603	145.759	212.919	253.62	269.753
AT1G17050	288.57	201.895	334.41	386.673	254.257	297.344	258.802	283.444	263.927	177.688	179.686	216.29	279.609	214.032	275.061	248.879	192.664	200.56
AT1G17060	637.504	572.697	637.543	656.814	393.848	484.246	351.609	939.543	547.756	651.523	697.014	619.376	747.209	1018.72	1191.93	674.718	505.063	462.29
AT1G17070	371.019	361.564	449.889	385.79	360.945	365.308	424.043	356.846	655.923	612.935	635.168	658.702	428.336	473.994	437.277	376.631	352.673	341.955
AT1G17080	4590.62	3970.61	3685.72	3826.12	2658.23	2084.24	2091.54	2797.17	2437.65	1761.63	2413.64	2042.24	4066.82	2730.98	2785.88	2478.38	2368.57	3097.65
AT1G17090	1772.64	1305.06	1733.4	1454.88	1320.14	767.431	301.81	804.032	438.724	376.914	635.168	412.024	1043.48	925.942	949.784	1077.85	1125.51	1208.37
AT1G17100	4623.01	4718.81	3730.23	3487.12	4057.14	3291.55	2778.16	4214.39	2754.36	2382.64	3492.59	2420.3	5664.75	4112.54	4003.67	5415.73	5348.88	6843.1
AT1G17110	962.882	1245.68	1275.09	792.768	1019.02	1077.99	390.844	884.209	414.495	695.497	572.487	614.907	1152.94	1113.34	1126.11	1463.94	1418.31	2142.98
AT1G17120	72.1425	58.0614	76.9864	58.2658	119.65	56.6369	64.8892	48.5581	41.536	48.4604	95.2753	60.7757	77.3385	67.9759	55.6392	71.9195	40.2744	42.1176
AT1G17130	2199.61	2424.06	2127.95	2466.58	1980.21	2329.67	3541.74	2899.94	3374.8	2854.68	2175.45	2717.03	3206.57	2545.42	2307.07	2444.32	2646.14	2499.98
AT1G17140	41.2243	48.8244	36.0874	60.9142	21.9359	38.7019	75.4525	66.6262	118.551	126.536	87.7535	107.251	84.4775	122.173	138.706	128.698	108.85	86.2407
AT1G17145	3580.62	3304.22	2926.68	3386.48	3008.2	3688.01	2915.49	3662.18	2669.56	2609.68	2464.62	2601.74	3189.92	3804.81	3775.63	3925.29	4387.73	4193.71
AT1G17147	157.536	167.586	344.033	282.501	220.356	242.595	138.833	278.927	133.261	224.354	285.826	270.809	264.141	326.101	316.595	176.96	174.16	203.568
AT1G17150	0	0	0	0	0	0	0	0	0	1.79483	0	0	0	0	0	0	0	0
AT1G17160	244.401	229.606	282.684	263.079	323.055	267.138	243.712	307.158	250.082	279.096	274.125	290.472	258.192	367.437	310.325	386.094	298.248	389.086
AT1G17170	226.734	229.606	258.626	399.032	212.379	353.981	622.483	505.908	573.716	966.516	675.284	999.224	241.534	236.079	229.609	79.4899	71.8408	49.1372
AT1G17180	0	0	0	0	0	0	1.50905	5.64629	0	3.58966	0.835748	8.04385	3.56947	2.75578	0	0	0	0
AT1G17190	294.459	150.432	209.307	286.032	109.679	93.451	31.6901	84.6944	42.4014	37.6914	45.1304	44.688	245.104	112.068	137.139	126.805	132.797	134.375
AT1G17200	63.3087	42.2265	46.9136	91.8127	53.8426	77.4038	29.4265	49.6874	35.4787	40.3837	44.2946	42.9005	10.7084	45.9297	63.4757	151.409	152.39	76.2127
AT1G17210	1813.87	2381.84	2059.39	1729.43	2252.41	2442	1436.62	1932.16	1945.27	1945.6	1496.82	2234.4	2377.27	2377.32	2334.49	2017.53	2174.82	2074.79
AT1G17220	343.045	436.78	502.817	369.017	565.347	621.119	407.444	498.003	446.512	495.373	340.149	521.956	558.027	452.867	445.113	670.933	685.753	669.87
AT1G17230	35.3351	39.5873	40.899	33.547	19.9417	46.2535	18.1086	31.6192	18.172	41.2811	20.0579	22.344	78.5283	67.0573	35.2643	65.2953	53.3364	44.1232
AT1G17232	0	0	0	0	0	0	0	0	0	0	0	0	0	0	0	0	0	0
AT1G17235	0	0	0	0	0	0	4.52715	0	0	5.38449	0	1.78752	0	2.75578	0	1.89262	0	0
AT1G17240	4.41689	22.4328	4.81165	16.7735	16.9504	9.43949	45.2715	27.1022	49.324	52.9475	87.7535	61.6695	28.5558	28.4764	32.9133	6.62416	20.6815	13.0364
AT1G17255	16.1953	7.91746	9.6233	18.5391	14.9563	21.7108	49.7987	21.4559	30.2867	39.4863	32.5942	27.7066	16.6575	22.9648	30.5624	34.0671	10.885	23.0644
AT1G17250	0	0	0	0	0	0	0	0	0	0	0	0	0	0	0	0	0	0
AT1G17260	20.6121	18.4741	14.4349	21.1876	15.9533	31.1503	62.6256	23.7144	46.728	44.8708	33.4299	37.5379	24.9863	13.7789	38.3989	68.1342	55.5134	51.1428
AT1G17270	92.7547	71.2572	89.0155	108.586	114.665	113.274	150.151	169.389	173.932	183.073	194.729	158.196	92.8062	121.254	131.653	163.711	153.478	102.286
AT1G17275	0	0	0	0	0.997084	0	0	0	0.865334	0	0	0	3.56947	0	0	1.89262	0	0
AT1G17277	1.4723	0	0	0	3.98834	0	0.754525	0	0	2.69225	0	0	0	0	0	0	2.17699	0
AT1G17280	1507.63	1444.94	1184.87	1363.95	1236.38	900.527	1133.3	1113.45	1060.03	933.312	1057.22	783.828	1074.41	974.628	1078.3	1147.87	1270.28	1382.86
AT1G17285	0	7.91746	0	3.53126	4.98542	0	6.79073	1.12926	7.78801	4.48708	3.34299	5.36256	1.18982	0	0	0	0	6.0168
AT1G17290	2863.62	2969.05	2598.29	2850.61	2523.62	3085.77	10360.4	3974.99	5129.7	4282.47	3027.08	4159.56	2468.88	2159.61	2336.06	2219.09	1876.57	1969.5
AT1G17300	0	0	0	0	0	4.71975	0.754525	1.12926	1.73067	0.897415	0	1.78752	3.56947	3.67437	10.1875	0.946309	0	0
AT1G17310	0	0	0	2.64844	0.997084	1.8879	0	0	0	0	0	0	0	0	0.78365	0	0	0
AT1G17330	217.9	233.565	222.539	290.446	279.184	291.68	287.474	247.308	213.738	347.3	272.454	277.96	302.215	358.251	312.676	290.517	320.018	289.809
AT1G17340	66.2533	105.566	147.958	93.5783	153.551	179.35	163.732	151.321	180.855	230.636	179.686	198.415	93.9961	147.894	74.4468	99.3624	117.558	163.456
AT1G17345	7.36148	1.31958	2.40582	21.1876	13.9592	7.55159	50.5532	89.2114	57.112	73.5881	86.082	67.032	9.51859	11.0231	10.1875	1.89262	5.44249	10.028
AT1G17350	166.369	159.669	134.726	166.852	87.7434	115.162	56.5894	95.9869	85.6681	71.7932	60.1738	76.8634	204.65	114.824	123.033	158.034	166.54	122.341
AT1G17360	11.7784	11.8762	34.8844	60.0314	70.793	22.6548	318.41	359.104	366.902	587.807	394.473	600.607	7.13894	21.1277	19.5913	24.604	22.8584	16.0448
AT1G17370	1295.62	2174.66	1644.38	1444.28	1889.47	1809.55	2148.13	1831.66	1794.7	1775.98	2422.83	1944.82	2542.65	1880.36	2040.63	2370.5	2117.13	2071.78
AT1G17380	1.4723	0	0	9.71096	0	5.66369	0	0	0	0.897415	0	0.893761	0	0.918594	0	0	0	0
AT1G17390	0	0	0	0	0	0	0	0	0	0	0	0	0	0	0	0	0	0
AT1G17400	0	0	0	0	0	0	0	0	0	0	0	0	0	0	0	0	0	0
AT1G17410	288.57	234.885	289.902	254.251	296.134	242.595	140.342	194.232	118.551	110.382	126.198	94.7386	226.066	278.334	245.282	215.758	247.089	276.773
AT1G17420	57.4195	34.309	54.131	63.5627	9.97084	38.7019	3.77263	16.9389	4.32667	17.0509	18.3865	14.3002	28.5558	18.3719	14.8894	23.6577	10.885	29.0812
AT1G17430	727.314	633.397	561.76	469.657	345.988	371.916	73.9435	264.246	74.4187	81.6648	79.396	84.9073	448.563	352.74	447.464	304.711	424.514	386.078
AT1G17440	865.71	1227.21	1116.3	1054.08	916.321	1104.42	2366.95	1475.94	1944.41	1871.11	2119.46	1620.39	771.006	937.884	825.967	939.685	1026.45	1071.99
AT1G17450	1199.92	1334.09	1164.42	929.604	1391.93	1168.61	1337.77	1128.13	1208.87	1271.64	1353.91	1194.96	786.473	981.976	1017.96	1412.84	1455.32	1890.28
AT1G17455	101.588	56.7418	99.8417	83.8674	54.8396	50.9733	48.2896	45.1703	59.708	25.1276	39.2801	37.5379	41.6438	56.0342	32.9133	52.047	53.3364	53.1484
AT1G17460	147.23	142.514	149.161	138.602	181.469	129.321	562.876	225.852	513.143	454.99	353.521	407.555	66.6301	109.313	104.225	141.946	111.027	132.369
AT1G17470	2005.27	1748.44	1652.8	1957.2	1849.59	1988.9	1844.06	1831.66	1598.27	1708.68	1787.66	1749.98	1624.11	2038.36	2099.4	1716.6	1932.08	1605.48
AT1G17480	26.5013	29.0307	26.4641	36.1954	18.9446	56.6369	15.0905	37.2655	28.556	34.9992	30.9227	41.113	42.8336	84.5106	54.8555	142.893	78.3718	70.1959
AT1G17490	334.211	418.306	372.903	391.087	373.907	343.597	386.317	425.73	371.228	351.787	318.42	370.017	494.967	326.101	336.186	345.403	362.47	387.08
AT1G17495	0	0	0	0	0	0	1.50905	1.12926	0	0	1.6715	0	0	0	5.48555	0	0	0
AT1G17500	38.2797	92.3704	72.1747	43.2579	58.828	57.5809	82.2432	75.6603	108.167	87.9467	98.6182	110.826	30.9354	38.5809	33.697	47.3154	30.4779	49.1372
AT1G17510	1676.95	1456.81	1243.81	1216.52	1054.92	671.148	952.965	979.067	980.423	554.603	846.613	642.614	1324.27	914.001	916.871	900.886	917.603	1094.05
AT1G17520	1556.22	1550.5	1255.84	1436.34	1388.94	1588.67	1201.2	1517.72	1189.83	1101.13	866.67	1002.8	1574.14	1854.64	1726.38	1611.56	1882.01	1553.34
AT1G17530	4449.28	4163.27	4085.09	3388.24	2987.26	2923.41	2065.89	4002.09	3054.63	2683.27	2788.05	3008.4	5209.05	4568.17	4621.97	3895.95	3349.31	3232.02
AT1G17540	26.5013	15.8349	37.2903	24.7188	15.9533	63.2446	14.336	20.3266	5.192	19.7431	24.2367	21.4503	22.6066	62.4644	31.346	43.5302	55.5134	39.1092
AT1G17545	0	0	0	0	0	0	0	1.12926	0	0	1.6715	0	0	0	6.2692	0	0	0
AT1G17550	1523.83	1546.54	1652.8	1445.17	1566.42	1953.97	630.028	924.862	571.986	878.57	674.448	925.042	1639.58	1543.24	1474.05	1584.12	1767.72	1678.69
AT1G17560	2.94459	0	2.40582	2.64844	0	1.8879	4.52715	2.25852	2.596	0.897415	2.50724	0	4.75929	1.83719	3.91825	7.57047	2.17699	1.0028
AT1G17570	0	0	0	0	0	0	0	0	0	0	0	0	0	0	0	0	0	0
AT1G17580	1953.74	2177.3	1650.4	1343.64	2104.85	1887.9	1763.33	1531.27	1485.78	1311.12	1460.89	1365.67	1715.73	1331.96	1300.08	2132.03	1974.53	2664.44
AT1G17590	204.649	197.937	153.973	210.11	165.516	162.359	141.851	140.028	105.571	153.458	137.063	115.295	186.802	105.638	159.865	194.94	193.753	237.663
AT1G17600	1.4723	1.31958	10.8262	0.882815	0	3.7758	6.0362	4.51703	1.73067	9.87157	5.85023	3.57504	0	1.83719	7.05285	10.4094	7.61948	4.0112
AT1G17610	4.41689	0	3.60874	5.29689	0	0.943949	2.26358	2.25852	0.865334	0	4.17874	1.78752	0	0	5.48555	10.4094	15.239	3.0084
AT1G17615	0	0	0	0	0	0	0	0	0	0	1.6715	0	0	0	0	0	0	0
AT1G17620	466.718	539.707	685.66	653.283	708.927	591.856	901.658	1254.61	998.595	1128.95	1557.83	974.199	1025.63	648.527	805.592	652.007	623.709	951.656
AT1G17630	57.4195	34.309	75.7835	67.9767	46.863	64.1885	18.8631	36.1363	37.2094	43.0759	22.5652	49.1568	26.1761	51.4412	51.7209	57.7248	50.0709	37.1036
AT1G17640	1354.51	1633.64	1469.96	1334.82	1462.72	1334.74	954.474	1574.19	1223.58	1120.87	936.873	1177.98	2115.51	1899.65	1756.94	2004.28	1941.88	1465.09
AT1G17650	113.367	88.4117	91.4213	129.774	92.7288	103.834	136.569	114.055	124.608	136.407	132.048	144.789	47.5929	104.72	92.4707	105.987	118.646	89.2491
AT1G17665	292.987	430.182	395.758	410.509	430.74	366.252	799.042	563.5	687.941	585.115	679.463	510.337	436.665	481.343	535.233	517.631	409.275	485.355
AT1G17660	0	0	0	0	0	0	0	0	0.865334	0	0	0	0	0	0	0	0	0
AT1G17670	0	0	0	0	0	0	0	0	0	0	0	0	0	0	0	0	0	0
AT1G17680	2021.46	2069.1	1611.9	1412.5	2022.09	1934.15	1927.81	2086.87	1951.33	1684.45	1380.66	1747.3	1619.35	2052.14	2032	2843.66	2824.65	2957.25
AT1G17690	883.378	1045.11	926.242	921.658	1274.27	1009.08	2631.03	1605.81	2591.68	1899.83	1758.41	1805.4	792.422	886.443	844.775	1004.03	1028.63	1090.04
AT1G17700	0	0	0	0	0	0	0	0	0	0	0	0	0	0	0	0	0	0
AT1G17710	0	0	3.60874	2.64844	0	2.83185	5.28168	2.25852	0	0	0	2.68128	5.94912	0.918594	1.5673	3.78524	0	0
AT1G17720	877.488	969.889	1006.84	1001.11	1507.59	1481.06	2919.26	1775.19	2884.16	2721.86	2432.03	2540.07	884.039	1267.66	1204.47	1131.79	1091.76	1152.22
AT1G17730	132.507	84.4529	190.06	169.5	119.65	154.808	369.717	182.94	321.904	287.173	325.942	328.01	158.247	141.463	140.273	74.7584	101.23	96.2687
AT1G17744	0	0	0	0	0	0	0	0	0	1.79483	1.6715	0.893761	0	0	0	0	0	0
AT1G17745	2.94459	14.5153	8.42038	41.4923	1.99417	50.9733	3.77263	3.38777	2.596	40.3837	9.19323	63.457	7.13894	7.34875	1.5673	2.83893	2.17699	0
AT1G17750	0	7.91746	0	4.41407	0	0.943949	2.26358	0	6.92267	0	6.68598	0.893761	4.75929	2.75578	9.4038	3.78524	0	2.0056
AT1G17760	1076.25	1149.35	944.286	984.338	1305.18	1465.01	1038.23	1229.76	986.481	1112.79	1100.68	968.837	987.553	1355.84	1253.06	1979.68	1981.07	2139.97
AT1G17770	0	0	0	0	0	0	0.754525	0	0	0	0	0	0	0	0	0	0	0
AT1G17780	393.103	365.523	401.773	488.196	395.842	365.308	1083.5	1300.91	1160.41	1098.44	1168.38	1097.54	456.892	562.179	493.7	371.899	444.107	371.036
AT1G17790	142.813	164.947	186.451	142.133	159.533	204.837	121.479	162.613	121.147	169.611	152.942	162.664	224.877	234.241	184.158	204.403	168.717	275.77
AT1G17800	4.41689	0	0	0	1.99417	0	0	0	3.46134	0.897415	0	0	0	12.8603	11.7548	0	0	0
AT1G17810	127231	138557	119148	116832	78844.4	78432.7	22086.5	65183	29337.4	32076.3	41204.9	32073.5	120087	90875.5	95056.8	77515.9	72999	91709
AT1G17820	141.34	137.236	110.668	91.8127	196.426	180.294	199.195	190.845	216.334	226.149	206.43	224.334	167.765	204.846	200.614	260.235	259.062	259.725
AT1G17830	544.75	320.657	366.888	484.665	352.968	436.104	134.305	261.988	197.296	165.124	182.193	220.759	251.053	261.799	212.369	232.792	215.523	101.283
AT1G17840	117.784	97.6487	97.4359	120.063	257.248	166.135	1076.71	237.144	1160.41	528.578	557.444	544.3	67.8199	135.033	115.98	79.4899	62.0444	26.0728
AT1G17850	20.6121	14.5153	34.8844	37.961	30.9096	48.1414	27.1629	33.8777	35.4787	42.1785	24.2367	44.688	19.0372	37.6623	39.1825	43.5302	34.8319	21.0588
AT1G17860	291.515	195.297	360.874	268.376	213.376	272.801	286.72	398.628	258.735	509.732	506.463	522.85	549.698	508.901	568.146	292.409	259.062	214.599
AT1G17870	665.478	724.448	680.848	606.494	742.828	1051.56	775.652	1033.27	751.11	711.65	914.308	749.865	810.27	1604.78	1608.05	2141.5	2070.32	2010.61
AT1G17880	4584.73	4945.78	4415.89	4645.37	3918.54	4089.19	4485.65	3911.75	4365.61	4100.29	4685.2	3667.1	4167.95	4010.58	4181.56	3355.61	3372.17	3735.43
AT1G17890	287.098	246.761	319.975	306.337	227.335	272.801	218.812	221.335	201.623	202.816	222.309	195.734	304.595	228.73	206.1	140.054	160.009	153.428
AT1G17900	0	0	0	0	0	0	0	0	0	0	1.6715	0	0	0	0	0	0	0
AT1G17910	0	0	0	0	0	0	0	0	0	0	0	0	0	0	0	0	0	2.0056
AT1G17920	7.36148	10.5566	12.0291	17.6563	27.9184	16.9911	36.2172	28.2315	28.556	34.9992	12.5362	23.2378	16.6575	21.1277	10.9711	19.8725	9.79648	19.0532
AT1G17930	575.668	550.264	514.846	639.158	494.554	530.499	371.226	449.445	376.42	419.093	263.261	403.98	577.064	596.167	569.714	598.067	626.975	477.332
AT1G17940	92.7547	81.8138	97.4359	79.4533	61.8192	106.666	51.3077	57.5922	54.516	45.7682	68.5313	39.3255	29.7456	67.9759	50.1536	59.6175	100.142	75.2099
AT1G17950	0	0	0	0	0	4.71975	0	0	0	0	0	0	0	0	0	0	0	0
AT1G17960	0	0	0	1.76563	0	1.8879	0	0	0	1.79483	0	0.893761	0	0	1.5673	0	0	0
AT1G17970	19.1398	13.1958	8.42038	22.0704	10.9679	28.3185	22.6358	14.6804	19.9027	10.769	21.7294	9.83137	20.227	23.8834	20.3749	40.6913	26.1239	23.0644
AT1G17980	636.032	964.611	745.805	659.463	737.842	684.363	907.694	866.141	1026.29	851.647	814.018	790.084	656.783	644.853	600.276	792.061	844.674	842.351
AT1G17990	1.4723	5.27831	3.60874	6.1797	1.99417	4.71975	5.28168	0	2.596	0.897415	3.34299	6.25632	5.94912	4.59297	2.35095	1.89262	15.239	1.0028
AT1G18000	0	0	0	0.882815	0	0	0	0	0	0	0	0	0	0	0	0	0	0
AT1G18010	0	0	0	0	0	0	0	0	0	0	0	0	0	0	0	0	0	0
AT1G18020	4.41689	0	3.60874	3.53126	1.99417	12.2713	0	4.51703	0	0	0	1.78752	0	2.75578	3.91825	0.946309	7.61948	11.0308
AT1G18030	253.235	269.194	202.089	245.422	249.271	310.559	209.003	322.968	264.792	279.994	207.265	260.978	315.303	342.635	339.321	411.644	441.93	388.083
AT1G18040	1.4723	3.95873	8.42038	5.29689	0.997084	16.9911	3.77263	10.1633	18.172	15.2561	17.5507	14.3002	15.4677	20.2091	18.024	13.2483	7.61948	5.014
AT1G18050	0	0	2.40582	0	0	2.83185	2.26358	3.38777	0	0.897415	5.01449	6.25632	2.37965	2.75578	1.5673	0	0	2.0056
AT1G18060	160.48	146.473	133.523	145.664	110.676	132.153	83.7523	135.511	115.089	122.946	95.2753	85.801	184.423	164.428	145.759	162.765	162.186	170.476
AT1G18070	2315.92	2720.97	2367.33	2337.69	3018.17	3399.16	4080.47	3560.55	4150.14	3906.45	2990.31	4099.68	3442.16	3549.45	3457.46	3401.03	3680.21	3243.05
AT1G18075	0	0	0	0	0	0	0	0	0	0	0	0	0	0	0	0	0	0
AT1G18080	7264.31	7686.54	5988.1	6441.9	6494.01	5968.59	8923.77	5720.82	8276.05	7854.18	8612.38	8243.15	6138.3	5831.23	6305.25	5181.99	4583.66	3993.15
AT1G18090	10.3061	9.23704	16.8408	3.53126	27.9184	15.1032	27.1629	19.1974	26.8254	36.794	45.9661	30.3879	20.227	55.1156	50.9373	20.8188	22.8584	20.056
AT1G18100	845.098	1117.68	1352.07	1115.88	1018.02	1364.01	528.922	921.475	552.948	983.567	1204.31	939.342	1735.95	1066.49	1301.64	905.618	982.913	1633.56
AT1G18120	0	3.95873	0	0	0	0.943949	0	0	0	0	0	0	0	0	0	0	0	0
AT1G18130	0	0	0	0	0	0	0	0	0	0	0	0	0	0	0	0	0	0
AT1G18140	0	0	0	0	0	0.943949	0	2.25852	1.73067	0.897415	0.835748	0	0	0	0	2.83893	0	0
AT1G18150	265.013	225.648	322.38	354.891	448.688	378.524	949.947	525.105	961.386	741.265	800.646	761.484	261.761	351.821	326.782	383.255	384.24	367.024
AT1G18160	368.074	414.347	435.454	392.852	687.988	803.301	681.336	699.011	669.769	743.06	603.41	884.823	610.379	641.178	762.492	851.678	887.125	903.522
AT1G18170	125.145	116.123	155.176	131.539	132.612	106.666	85.2613	123.089	76.1494	94.2286	93.6038	80.4385	183.233	120.336	151.244	144.785	114.292	169.473
AT1G18180	7.36148	9.23704	4.81165	16.7735	19.9417	30.2064	19.6177	25.9729	16.4413	13.4612	16.715	14.3002	10.7084	22.0462	28.2114	28.3893	26.1239	6.0168
AT1G18190	307.71	220.369	262.235	240.126	310.093	350.205	282.947	325.226	376.42	275.506	239.024	267.234	289.127	303.136	316.595	420.161	410.364	458.279
AT1G18191	0	0	0	0	0	0	0	0	0	0	0	0	0	0	0	0	0	0
AT1G18200	0	2.63915	0	0	1.99417	0	0	0	2.596	4.48708	1.6715	0.893761	3.56947	2.75578	15.673	0	0	0
AT1G18210	2435.18	2504.56	2621.15	2345.64	1495.63	1616.04	1364.18	1347.21	1178.58	1326.38	1800.2	1498.84	2906.74	1438.52	1556.33	1415.68	1310.55	1709.77
AT1G18220	0	0	0	0	0	0	0	0	0	0	0	0	0	0	3.1346	0	0	0
AT1G18230	0	0	0	0	0	0	0	0	0	0	0.835748	0	0	0	0	0	0	0
AT1G18240	0	0	0	0	0	0	0.754525	0	0	0	0	0	0	0	0	0	0	0
AT1G18250	7.36148	13.1958	1.20291	9.71096	6.97959	15.1032	8.29978	10.1633	6.05734	13.4612	23.4009	6.25632	1.18982	30.3136	9.4038	37.8524	32.6549	30.084
AT1G18260	1688.72	1900.19	1577.02	1354.24	1578.38	1777.46	960.511	1427.38	1128.4	1480.74	1068.92	1364.77	1928.7	1633.26	1645.67	1687.27	1786.22	2026.66
AT1G18265	11.7784	11.8762	10.8262	26.4844	20.9388	24.5427	12.8269	16.9389	12.1147	16.1535	10.029	12.5126	11.8982	41.3367	23.5095	22.7114	31.5664	24.0672
AT1G18270	497.636	601.727	611.079	458.181	614.204	688.139	307.092	452.833	269.984	357.171	341.821	301.197	521.143	568.609	533.666	689.859	793.515	889.483
AT1G18280	8.83378	0	8.42038	13.2422	2.99125	17.935	3.0181	10.1633	4.32667	4.48708	8.35748	1.78752	14.2779	1.83719	12.5384	0	11.9735	3.0084
AT1G18290	0	2.63915	15.6379	9.71096	9.97084	13.2153	1.50905	11.2926	5.192	7.17932	2.50724	15.1939	30.9354	9.18594	20.3749	1.89262	2.17699	6.0168
AT1G18300	203.177	117.442	235.771	243.657	145.574	194.454	228.621	544.302	192.104	301.532	317.584	264.553	367.655	553.912	481.161	248.879	301.514	244.683
AT1G18310	0	0	6.01456	6.1797	13.9592	9.43949	10.5634	39.524	39.8054	35.8966	33.4299	34.8567	42.8336	72.5689	39.9662	15.1409	20.6815	3.0084
AT1G18320	14.723	2.63915	12.0291	15.0078	22.9329	13.2153	67.9073	38.3948	51.0547	81.6648	55.9951	75.9697	52.3522	66.1387	56.4228	47.3154	29.3894	30.084
AT1G18330	855.404	806.262	744.603	782.174	962.186	787.254	862.422	1254.61	684.479	796.007	914.308	684.621	910.215	1390.75	1372.17	1123.27	1115.71	1136.17
AT1G18335	468.19	399.832	287.496	391.97	317.073	474.806	258.048	402.016	259.6	251.276	228.159	239.528	473.55	440.925	448.248	519.524	573.638	509.422
AT1G18340	69.1979	85.7725	103.45	79.4533	103.697	97.2268	92.8066	100.504	67.4961	64.6139	88.5893	70.6071	48.7828	91.8594	72.0958	51.1007	78.3718	79.2211
AT1G18350	0	0	0	0	0	0.943949	0	0	0	1.79483	0	3.57504	0	0	0	0	1.0885	2.0056
AT1G18360	309.182	266.555	291.105	325.759	190.443	289.792	362.172	282.315	339.211	296.147	295.019	263.659	218.928	225.974	232.744	300.926	253.62	196.549
AT1G18370	0	0	0	0	3.98834	0	0	0	3.46134	0.897415	0.835748	0	0	0.918594	1.5673	0	0	0
AT1G18390	42.6966	42.2265	66.1602	61.797	33.9009	165.191	62.6256	81.3066	60.5734	234.225	171.328	225.228	84.4775	98.2895	90.9034	36.906	50.0709	15.042
AT1G18382	0	0	0	0	0	0.943949	0.754525	0	0	3.58966	2.50724	0	0	0	0	0	0	0
AT1G18400	0	0	0	0	0	0	0	0	0	0	0	0.893761	3.56947	0	0	0	0	0
AT1G18410	0	0	0	0	0	0	1.50905	2.25852	0	1.79483	0	2.68128	3.56947	0	0	0	0	0
AT1G18415	0	0	0	0	0	0	0	0	0	0	0	0	0	0	0	0	0	0
AT1G18420	0	0	0	0	0	0	0	0	0	0	0	0	0	0	0	0	0	0
AT1G18430	0	0	0	0	0	0	0	0	0	0	0	0	0	0	0	0	0	0
AT1G18440	150.174	143.834	120.291	176.563	164.519	175.575	215.04	194.232	214.603	191.149	206.43	201.99	166.575	243.427	188.86	188.315	236.204	227.635
AT1G18450	1101.28	1022.67	1024.88	984.338	1089.81	1146.9	868.458	1236.54	911.197	1048.18	961.11	1064.47	1299.29	1520.27	1430.95	1663.61	1570.7	1460.08
AT1G18460	1061.53	1060.94	1058.56	1040.84	1012.04	969.436	373.49	580.439	438.724	638.96	512.313	601.501	899.507	814.792	746.035	812.879	868.621	733.046
[truncated: 31,604 more rows]

## Sheet: DEGs
Gene ID	Up/Down	Comparison	The logarithm (to basis 2) of the fold change
AT1G01020	Down	WT dry vs imbibed	-1.09466
AT1G01040	Down	WT dry vs imbibed	-1.6029
AT1G01060	Down	WT dry vs imbibed	-1.34058
AT1G01060	Down	Mutant dry vs imbibed	-1.23072
AT1G01060	Down	Mutant imbibed vs aged imbibed	-2.09086
AT1G01090	Down	Mutant imbibed vs aged imbibed	-1.23003
AT1G01120	Down	Mutant dry vs aged imbibed	-1.74343
AT1G01120	Down	Mutant imbibed vs aged imbibed	-1.91931
AT1G01140	Down	Mutant imbibed vs aged imbibed	-1.71191
AT1G01340	Down	WT dry vs imbibed	-1.92836
AT1G01340	Down	Mutant dry vs imbibed	-1.77349
AT1G01340	Down	Mutant imbibed vs aged imbibed	-2.08243
AT1G01355	Down	WT imbibed vs aged imbibed	-1.01907
AT1G01430	Down	Mutant imbibed vs aged imbibed	-1.4862
AT1G01440	Down	WT dry vs imbibed	-1.20396
AT1G01480	Down	WT imbibed vs aged imbibed	-1.65977
AT1G01490	Down	WT dry vs imbibed	-1.11983
AT1G01520	Down	WT dry vs aged imbibed	-1.18085
AT1G01540	Down	WT dry vs imbibed	-1.60237
AT1G01560	Down	Mutant dry vs aged imbibed	-2.19514
AT1G01620	Down	Mutant dry vs aged imbibed	-1.8984
AT1G01650	Down	WT imbibed vs aged imbibed	-1.17834
AT1G01680	Down	Mutant imbibed vs aged imbibed	-1.90181
AT1G01690	Down	WT dry vs imbibed	-1.69164
AT1G01690	Down	Mutant imbibed vs aged imbibed	-1.47724
AT1G01700	Down	Mutant dry vs imbibed	-1.43529
AT1G01720	Down	WT imbibed vs aged imbibed	-2.64135
AT1G01740	Down	Mutant dry vs imbibed	-1.43464
AT1G01740	Down	Mutant imbibed vs aged imbibed	-1.01264
AT1G01770	Down	WT dry vs imbibed	-1.21199
AT1G01780	Down	WT vs mutant aged imbibed	-1.40649
AT1G01810	Down	WT dry vs imbibed	-1.1849
AT1G01810	Down	Mutant imbibed vs aged imbibed	-1.13946
AT1G01940	Down	WT dry vs imbibed	-1.12483
AT1G02000	Down	WT dry vs imbibed	-2.03176
AT1G02000	Down	Mutant dry vs imbibed	-1.2634
AT1G02000	Down	Mutant imbibed vs aged imbibed	-1.9974
AT1G02090	Down	WT dry vs imbibed	-1.34398
AT1G02090	Down	Mutant dry vs imbibed	-1.149
AT1G02170	Down	WT dry vs imbibed	-1.19251
AT1G02170	Down	Mutant dry vs imbibed	-1.02445
AT1G02205	Down	Mutant dry vs aged imbibed	-2.75554
AT1G02220	Down	Mutant dry vs aged imbibed	-1.89378
AT1G02270	Down	WT dry vs imbibed	-1.38055
AT1G02500	Down	WT vs mutant imbibed	-1.1994
AT1G02500	Down	Mutant dry vs aged imbibed	-1.00373
AT1G02500	Down	Mutant imbibed vs aged imbibed	-1.60873
AT1G02520	Down	WT vs mutant dry	-1.98389
AT1G02520	Down	WT dry vs imbibed	-4.19545
AT1G02520	Down	WT imbibed vs aged imbibed	-3.56493
AT1G02520	Down	Mutant dry vs imbibed	-3.08327
AT1G02520	Down	Mutant dry vs aged imbibed	-1.96526
AT1G02520	Down	Mutant imbibed vs aged imbibed	-5.04853
AT1G02750	Down	WT dry vs imbibed	-1.20806
AT1G02750	Down	WT imbibed vs aged imbibed	-1.19814
AT1G02750	Down	Mutant dry vs imbibed	-1.2144
AT1G02750	Down	Mutant imbibed vs aged imbibed	-2.049
AT1G02770	Down	WT imbibed vs aged imbibed	-1.10273
AT1G02840	Down	WT dry vs imbibed	-1.14763
AT1G02850	Down	WT imbibed vs aged imbibed	-1.14968
AT1G02860	Down	WT dry vs imbibed	-2.11415
AT1G02860	Down	WT imbibed vs aged imbibed	-1.01059
AT1G02860	Down	Mutant dry vs imbibed	-1.39766
AT1G02930	Down	Mutant imbibed vs aged imbibed	-1.77831
AT1G02980	Down	WT dry vs imbibed	-1.60653
AT1G02980	Down	Mutant dry vs imbibed	-1.98119
AT1G02980	Down	Mutant imbibed vs aged imbibed	-2.30152
AT1G03000	Down	WT dry vs imbibed	-1.00156
AT1G03050	Down	Mutant dry vs aged imbibed	-1.82455
AT1G03180	Down	WT dry vs imbibed	-1.24585
AT1G03190	Down	WT dry vs imbibed	-1.0695
AT1G03200	Down	WT dry vs imbibed	-1.26368
AT1G03220	Down	Mutant dry vs aged imbibed	-1.19267
AT1G03220	Down	Mutant imbibed vs aged imbibed	-1.73538
AT1G03230	Down	WT dry vs imbibed	-1.25819
AT1G03230	Down	Mutant dry vs imbibed	-1.09015
AT1G03230	Down	Mutant imbibed vs aged imbibed	-1.83514
AT1G03240	Down	WT dry vs imbibed	-1.62932
AT1G03240	Down	Mutant dry vs imbibed	-2.11843
AT1G03270	Down	WT imbibed vs aged imbibed	-2.23154
AT1G03290	Down	Mutant dry vs aged imbibed	-2.306
AT1G03290	Down	Mutant imbibed vs aged imbibed	-1.80376
AT1G03300	Down	Mutant dry vs imbibed	-1.63714
AT1G03300	Down	Mutant imbibed vs aged imbibed	-1.66468
AT1G03370	Down	Mutant imbibed vs aged imbibed	-1.28487
AT1G03410	Down	Mutant dry vs imbibed	-1.73689
AT1G03440	Down	WT imbibed vs aged imbibed	-2.02692
AT1G03457	Down	Mutant dry vs imbibed	-1.78328
AT1G03495	Down	WT dry vs imbibed	-1.42239
AT1G03495	Down	Mutant dry vs imbibed	-1.10043
AT1G03495	Down	Mutant imbibed vs aged imbibed	-1.00332
AT1G03540	Down	WT dry vs imbibed	-1.52954
AT1G03540	Down	Mutant dry vs imbibed	-1.73674
AT1G03540	Down	Mutant imbibed vs aged imbibed	-1.43948
AT1G03550	Down	WT vs mutant aged imbibed	-1.07014
AT1G03550	Down	WT dry vs imbibed	-2.00353
AT1G03620	Down	WT vs mutant aged imbibed	-1.32701
AT1G03730	Down	Mutant imbibed vs aged imbibed	-1.04216
AT1G03790	Down	WT imbibed vs aged imbibed	-3.73275
AT1G03830	Down	WT dry vs imbibed	-1.11395
AT1G03850	Down	Mutant imbibed vs aged imbibed	-2.31888
AT1G03860	Down	WT dry vs imbibed	-1.01216
AT1G03880	Down	WT dry vs aged imbibed	-1.04539
AT1G03940	Down	WT dry vs imbibed	-1.86109
AT1G03940	Down	Mutant dry vs imbibed	-2.17825
AT1G03940	Down	Mutant imbibed vs aged imbibed	-1.33251
AT1G03960	Down	WT dry vs imbibed	-1.66008
AT1G03960	Down	Mutant dry vs imbibed	-1.08143
AT1G04070	Down	WT dry vs imbibed	-1.05423
AT1G04070	Down	Mutant imbibed vs aged imbibed	-1.30282
AT1G04210	Down	WT dry vs imbibed	-1.18859
AT1G04210	Down	Mutant dry vs imbibed	-1.0876
AT1G04270	Down	Mutant dry vs aged imbibed	-1.12001
AT1G04340	Down	WT dry vs imbibed	-1.1523
AT1G04410	Down	Mutant dry vs aged imbibed	-1.26575
AT1G04410	Down	Mutant imbibed vs aged imbibed	-1.28233
AT1G04480	Down	WT imbibed vs aged imbibed	-1.30415
AT1G04520	Down	Mutant dry vs imbibed	-2.10369
AT1G04520	Down	Mutant imbibed vs aged imbibed	-2.91454
AT1G04700	Down	Mutant imbibed vs aged imbibed	-1.27617
AT1G04760	Down	Mutant imbibed vs aged imbibed	-1.64781
AT1G04770	Down	WT vs mutant dry	-1.68948
AT1G04770	Down	WT dry vs imbibed	-4.0683
AT1G04770	Down	WT imbibed vs aged imbibed	-1.12485
AT1G04770	Down	Mutant dry vs imbibed	-2.31894
AT1G04770	Down	Mutant imbibed vs aged imbibed	-2.67318
AT1G04778	Down	Mutant dry vs aged imbibed	-1.94045
AT1G04780	Down	WT dry vs imbibed	-1.36273
AT1G04780	Down	Mutant imbibed vs aged imbibed	-1.14952
AT1G04800	Down	WT dry vs imbibed	-1.2074
AT1G04800	Down	Mutant dry vs imbibed	-1.28202
AT1G04810	Down	WT dry vs imbibed	-1.99486
AT1G04810	Down	Mutant dry vs imbibed	-1.62602
AT1G04810	Down	Mutant imbibed vs aged imbibed	-1.56462
AT1G04860	Down	WT imbibed vs aged imbibed	-2.64349
AT1G04870	Down	Mutant imbibed vs aged imbibed	-1.01417
AT1G04930	Down	WT dry vs imbibed	-1.74968
AT1G04930	Down	WT imbibed vs aged imbibed	-1.90348
AT1G04930	Down	Mutant dry vs imbibed	-1.36128
AT1G04930	Down	Mutant imbibed vs aged imbibed	-1.38344
AT1G04945	Down	WT dry vs imbibed	-1.15339
AT1G04945	Down	WT imbibed vs aged imbibed	-2.36691
AT1G04945	Down	Mutant imbibed vs aged imbibed	-1.0464
AT1G04960	Down	WT dry vs imbibed	-1.10009
AT1G04960	Down	WT imbibed vs aged imbibed	-1.27744
AT1G05010	Down	Mutant dry vs aged imbibed	-1.70849
AT1G05061	Down	Mutant imbibed vs aged imbibed	-1.35102
AT1G05080	Down	Mutant imbibed vs aged imbibed	-1.75526
AT1G05100	Down	Mutant dry vs aged imbibed	-2.39403
AT1G05300	Down	Mutant imbibed vs aged imbibed	-1.23453
AT1G05340	Down	WT imbibed vs aged imbibed	-1.89228
AT1G05510	Down	WT imbibed vs aged imbibed	-1.22151
AT1G05575	Down	Mutant imbibed vs aged imbibed	-2.24275
AT1G05580	Down	WT dry vs aged imbibed	-2.22522
AT1G05580	Down	Mutant dry vs aged imbibed	-2.65002
AT1G05675	Down	Mutant imbibed vs aged imbibed	-1.78335
AT1G05740	Down	WT dry vs imbibed	-1.94746
AT1G05830	Down	WT dry vs imbibed	-1.12456
AT1G06040	Down	Mutant dry vs aged imbibed	-1.0011
AT1G06070	Down	WT imbibed vs aged imbibed	-1.85859
AT1G06148	Down	WT dry vs imbibed	-1.90594
AT1G06180	Down	WT dry vs imbibed	-1.46744
AT1G06180	Down	Mutant imbibed vs aged imbibed	-1.42806
AT1G06240	Down	WT dry vs imbibed	-1.1585
AT1G06240	Down	Mutant dry vs imbibed	-1.16126
AT1G06240	Down	Mutant imbibed vs aged imbibed	-1.09365
AT1G06250	Down	Mutant dry vs imbibed	-1.0065
AT1G06265	Down	WT vs mutant aged imbibed	-1.14021
AT1G06380	Down	Mutant imbibed vs aged imbibed	-1.27607
AT1G06450	Down	WT dry vs imbibed	-1.62756
AT1G06450	Down	Mutant dry vs imbibed	-1.51719
AT1G06450	Down	Mutant imbibed vs aged imbibed	-1.40962
AT1G06720	Down	WT dry vs imbibed	-1.33536
AT1G06740	Down	WT dry vs imbibed	-1.2033
AT1G06740	Down	Mutant imbibed vs aged imbibed	-1.09405
AT1G06760	Down	WT dry vs aged imbibed	-1.02374
AT1G06780	Down	WT dry vs imbibed	-1.73819
AT1G06780	Down	Mutant dry vs imbibed	-1.20899
AT1G06840	Down	Mutant imbibed vs aged imbibed	-1.11736
AT1G06870	Down	WT dry vs imbibed	-2.14357
AT1G06870	Down	Mutant dry vs imbibed	-1.87439
AT1G06870	Down	Mutant imbibed vs aged imbibed	-1.84729
AT1G07000	Down	Mutant imbibed vs aged imbibed	-2.01444
AT1G07040	Down	WT imbibed vs aged imbibed	-1.01691
AT1G07050	Down	WT dry vs imbibed	-1.78904
AT1G07060	Down	WT dry vs imbibed	-1.45957
AT1G07119	Down	WT dry vs imbibed	-1.01944
AT1G07160	Down	Mutant dry vs imbibed	-1.62117
AT1G07160	Down	Mutant imbibed vs aged imbibed	-2.0187
AT1G07180	Down	WT imbibed vs aged imbibed	-1.23824
AT1G07200	Down	Mutant dry vs aged imbibed	-1.23448
AT1G07250	Down	WT imbibed vs aged imbibed	-1.58438
AT1G07300	Down	WT vs mutant aged imbibed	-1.08048
AT1G07350	Down	WT dry vs imbibed	-2.15798
AT1G07350	Down	Mutant dry vs imbibed	-1.63407
AT1G07360	Down	WT dry vs imbibed	-1.45961
AT1G07360	Down	Mutant dry vs imbibed	-1.38249
AT1G07360	Down	Mutant imbibed vs aged imbibed	-1.16009
AT1G07370	Down	WT dry vs imbibed	-1.88566
AT1G07370	Down	Mutant dry vs imbibed	-1.65964
AT1G07380	Down	WT dry vs imbibed	-1.00357
AT1G07380	Down	Mutant imbibed vs aged imbibed	-1.19452
AT1G07400	Down	WT dry vs imbibed	-1.76153
AT1G07400	Down	Mutant dry vs imbibed	-1.51341
AT1G07400	Down	Mutant imbibed vs aged imbibed	-1.03075
AT1G07430	Down	WT imbibed vs aged imbibed	-1.83501
AT1G07570	Down	WT dry vs aged imbibed	-1.24891
AT1G07590	Down	Mutant dry vs aged imbibed	-1.61354
AT1G07620	Down	Mutant dry vs aged imbibed	-1.77093
AT1G07620	Down	Mutant imbibed vs aged imbibed	-1.6235
AT1G07630	Down	Mutant dry vs imbibed	-1.02016
AT1G07630	Down	Mutant imbibed vs aged imbibed	-1.16095
AT1G07640	Down	WT dry vs imbibed	-2.60382
AT1G07640	Down	WT imbibed vs aged imbibed	-1.42376
AT1G07640	Down	Mutant dry vs imbibed	-1.58915
AT1G07640	Down	Mutant imbibed vs aged imbibed	-2.48707
AT1G07670	Down	WT dry vs imbibed	-1.89897
AT1G07670	Down	Mutant dry vs imbibed	-1.79099
AT1G07670	Down	Mutant imbibed vs aged imbibed	-1.42938
AT1G07705	Down	WT dry vs imbibed	-1.45259
AT1G07705	Down	Mutant dry vs imbibed	-1.21254
AT1G07705	Down	Mutant imbibed vs aged imbibed	-1.10278
AT1G07770	Down	Mutant dry vs aged imbibed	-1.07097
AT1G07790	Down	WT dry vs imbibed	-1.82741
AT1G07790	Down	WT imbibed vs aged imbibed	-2.12431
AT1G07790	Down	Mutant dry vs imbibed	-1.12492
AT1G07790	Down	Mutant imbibed vs aged imbibed	-1.63877
AT1G07810	Down	WT dry vs imbibed	-1.84758
AT1G07810	Down	Mutant dry vs imbibed	-1.50018
AT1G07810	Down	Mutant imbibed vs aged imbibed	-1.5687
AT1G07890	Down	Mutant imbibed vs aged imbibed	-2.01898
AT1G07930	Down	WT dry vs imbibed	-1.21781
AT1G07930	Down	Mutant dry vs imbibed	-1.12966
AT1G07930	Down	Mutant imbibed vs aged imbibed	-1.39769
AT1G08150	Down	Mutant dry vs aged imbibed	-1.7438
AT1G08165	Down	WT vs mutant aged imbibed	-1.15625
AT1G08220	Down	WT dry vs imbibed	-1.19146
AT1G08340	Down	WT dry vs imbibed	-1.06722
AT1G08340	Down	WT imbibed vs aged imbibed	-1.00676
AT1G08340	Down	Mutant dry vs imbibed	-1.10002
AT1G08340	Down	Mutant dry vs aged imbibed	-1.04501
AT1G08340	Down	Mutant imbibed vs aged imbibed	-2.14503
AT1G08400	Down	Mutant imbibed vs aged imbibed	-1.00988
AT1G08410	Down	WT imbibed vs aged imbibed	-1.01807
AT1G08470	Down	WT dry vs imbibed	-2.03896
AT1G08580	Down	WT dry vs imbibed	-1.89369
AT1G08650	Down	Mutant imbibed vs aged imbibed	-1.15197
AT1G08680	Down	WT dry vs imbibed	-1.15857
AT1G08760	Down	WT dry vs imbibed	-1.05703
AT1G08840	Down	WT dry vs imbibed	-1.20095
AT1G08890	Down	Mutant imbibed vs aged imbibed	-1.78654
AT1G08910	Down	WT dry vs imbibed	-1.97766
AT1G08910	Down	WT imbibed vs aged imbibed	-1.08247
AT1G08910	Down	Mutant dry vs imbibed	-1.50956
AT1G08910	Down	Mutant imbibed vs aged imbibed	-1.00454
AT1G08920	Down	WT dry vs aged imbibed	-2.14995
AT1G08920	Down	Mutant dry vs aged imbibed	-2.89064
AT1G08930	Down	WT dry vs imbibed	-1.7885
AT1G08930	Down	Mutant dry vs imbibed	-1.82034
AT1G08930	Down	Mutant dry vs aged imbibed	-2.03991
AT1G08930	Down	Mutant imbibed vs aged imbibed	-3.86025
AT1G08960	Down	WT dry vs imbibed	-2.03245
AT1G08960	Down	Mutant dry vs imbibed	-1.95481
AT1G08960	Down	Mutant imbibed vs aged imbibed	-1.68479
AT1G09020	Down	WT dry vs imbibed	-1.40174
AT1G09070	Down	Mutant dry vs imbibed	-1.02663
AT1G09070	Down	Mutant imbibed vs aged imbibed	-1.31881
AT1G09080	Down	Mutant dry vs imbibed	-1.53776
AT1G09080	Down	Mutant imbibed vs aged imbibed	-1.81147
AT1G09140	Down	WT dry vs imbibed	-1.2359
AT1G09160	Down	WT dry vs imbibed	-2.06379
AT1G09160	Down	Mutant dry vs imbibed	-1.44731
AT1G09160	Down	Mutant imbibed vs aged imbibed	-2.17447
AT1G09180	Down	Mutant imbibed vs aged imbibed	-1.99596
AT1G09190	Down	Mutant imbibed vs aged imbibed	-1.15658
AT1G09220	Down	Mutant imbibed vs aged imbibed	-1.14289
AT1G09230	Down	WT dry vs imbibed	-1.13487
AT1G09570	Down	WT dry vs imbibed	-1.48482
AT1G09570	Down	WT imbibed vs aged imbibed	-1.67575
AT1G09570	Down	Mutant dry vs imbibed	-1.04383
AT1G09570	Down	Mutant imbibed vs aged imbibed	-1.42214
AT1G09590	Down	Mutant imbibed vs aged imbibed	-1.00818
AT1G09630	Down	Mutant dry vs aged imbibed	-1.15915
AT1G09630	Down	Mutant imbibed vs aged imbibed	-1.71914
AT1G09660	Down	WT dry vs imbibed	-2.01035
AT1G09710	Down	WT dry vs imbibed	-1.01182
AT1G09780	Down	Mutant imbibed vs aged imbibed	-1.83976
AT1G09794	Down	WT dry vs imbibed	-1.28193
AT1G09800	Down	Mutant dry vs imbibed	-1.01554
AT1G09810	Down	WT dry vs imbibed	-1.05639
AT1G09810	Down	WT imbibed vs aged imbibed	-3.99285
AT1G09830	Down	Mutant imbibed vs aged imbibed	-1.11088
AT1G09900	Down	WT imbibed vs aged imbibed	-1.34985
AT1G09950	Down	Mutant imbibed vs aged imbibed	-1.21484
AT1G10020	Down	Mutant imbibed vs aged imbibed	-1.65604
AT1G10030	Down	Mutant dry vs aged imbibed	-1.06606
AT1G10040	Down	WT dry vs imbibed	-1.41065
AT1G10050	Down	WT dry vs imbibed	-2.90732
AT1G10050	Down	WT imbibed vs aged imbibed	-1.70337
AT1G10050	Down	Mutant dry vs imbibed	-2.73889
AT1G10050	Down	Mutant imbibed vs aged imbibed	-2.75008
AT1G10150	Down	Mutant dry vs aged imbibed	-1.40359
AT1G10155	Down	WT dry vs imbibed	-2.49506
AT1G10155	Down	Mutant dry vs imbibed	-1.79474
AT1G10155	Down	Mutant imbibed vs aged imbibed	-2.73589
AT1G10160	Down	WT dry vs imbibed	-2.81852
AT1G10160	Down	Mutant dry vs imbibed	-2.86489
AT1G10160	Down	Mutant imbibed vs aged imbibed	-2.98088
AT1G10170	Down	WT dry vs imbibed	-1.27988
AT1G10170	Down	Mutant dry vs imbibed	-1.40225
AT1G10230	Down	WT dry vs imbibed	-1.35412
AT1G10230	Down	Mutant imbibed vs aged imbibed	-1.50499
AT1G10270	Down	WT dry vs imbibed	-1.77855
AT1G10270	Down	WT imbibed vs aged imbibed	-1.2741
AT1G10270	Down	Mutant dry vs imbibed	-1.55652
AT1G10270	Down	Mutant imbibed vs aged imbibed	-1.64292
AT1G10280	Down	WT dry vs imbibed	-1.28615
AT1G10280	Down	Mutant dry vs imbibed	-1.07048
AT1G10290	Down	WT dry vs imbibed	-1.76033
AT1G10290	Down	Mutant dry vs imbibed	-1.07612
AT1G10320	Down	WT dry vs imbibed	-1.65908
AT1G10360	Down	Mutant dry vs imbibed	-1.67606
AT1G10360	Down	Mutant imbibed vs aged imbibed	-3.15389
AT1G10400	Down	Mutant dry vs imbibed	-1.71367
AT1G10400	Down	Mutant imbibed vs aged imbibed	-2.12068
AT1G10417	Down	WT dry vs imbibed	-2.22097
AT1G10417	Down	Mutant imbibed vs aged imbibed	-1.72637
AT1G10470	Down	Mutant dry vs aged imbibed	-1.8957
AT1G10470	Down	Mutant imbibed vs aged imbibed	-1.87602
AT1G10630	Down	Mutant imbibed vs aged imbibed	-1.01938
AT1G10720	Down	WT dry vs imbibed	-1.04683
AT1G10720	Down	Mutant dry vs imbibed	-1.1328
AT1G10720	Down	Mutant imbibed vs aged imbibed	-1.14004
AT1G10740	Down	WT dry vs imbibed	-1.66093
AT1G10740	Down	Mutant imbibed vs aged imbibed	-2.34603
AT1G10760	Down	WT dry vs aged imbibed	-1.07695
AT1G10770	Down	WT dry vs aged imbibed	-1.63689
AT1G10770	Down	Mutant dry vs aged imbibed	-2.5265
AT1G10890	Down	WT dry vs imbibed	-1.41608
AT1G10960	Down	Mutant imbibed vs aged imbibed	-1.00234
AT1G11000	Down	WT dry vs imbibed	-1.23303
AT1G11090	Down	WT dry vs imbibed	-1.47358
AT1G11090	Down	Mutant dry vs imbibed	-1.46053
AT1G11090	Down	Mutant imbibed vs aged imbibed	-1.46721
AT1G11100	Down	WT dry vs imbibed	-1.78699
AT1G11100	Down	WT imbibed vs aged imbibed	-1.85897
AT1G11100	Down	Mutant dry vs imbibed	-1.51499
AT1G11100	Down	Mutant imbibed vs aged imbibed	-1.23197
AT1G11120	Down	Mutant imbibed vs aged imbibed	-1.71206
AT1G11260	Down	Mutant dry vs imbibed	-1.21655
AT1G11300	Down	WT imbibed vs aged imbibed	-1.47023
AT1G11330	Down	Mutant imbibed vs aged imbibed	-1.29832
AT1G11380	Down	WT dry vs imbibed	-1.0666
AT1G11580	Down	WT dry vs aged imbibed	-2.96023
AT1G11580	Down	Mutant dry vs aged imbibed	-2.89866
AT1G11580	Down	Mutant imbibed vs aged imbibed	-2.72035
AT1G11590	Down	Mutant imbibed vs aged imbibed	-1.60995
AT1G11660	Down	WT dry vs imbibed	-1.24184
AT1G11680	Down	WT dry vs imbibed	-1.13098
AT1G11820	Down	WT dry vs imbibed	-1.59186
AT1G11820	Down	WT imbibed vs aged imbibed	-1.01811
AT1G11820	Down	Mutant dry vs imbibed	-1.20173
AT1G11820	Down	Mutant imbibed vs aged imbibed	-1.1626
AT1G11960	Down	WT imbibed vs aged imbibed	-1.27628
AT1G11960	Down	Mutant dry vs imbibed	-1.98297
AT1G11960	Down	Mutant imbibed vs aged imbibed	-1.54801
AT1G12000	Down	Mutant dry vs imbibed	-1.15452
AT1G12010	Down	WT dry vs aged imbibed	-2.29404
AT1G12010	Down	Mutant dry vs aged imbibed	-2.07568
AT1G12020	Down	Mutant imbibed vs aged imbibed	-1.20982
AT1G12200	Down	Mutant imbibed vs aged imbibed	-1.51638
AT1G12211	Down	WT vs mutant aged imbibed	-2.02907
AT1G12240	Down	Mutant dry vs aged imbibed	-1.95636
AT1G12270	Down	WT dry vs imbibed	-1.59359
AT1G12270	Down	WT imbibed vs aged imbibed	-1.44812
AT1G12270	Down	Mutant dry vs imbibed	-1.12133
AT1G12280	Down	WT dry vs imbibed	-1.03951
AT1G12290	Down	WT dry vs imbibed	-1.41561
AT1G12290	Down	Mutant dry vs imbibed	-1.65623
AT1G12290	Down	Mutant imbibed vs aged imbibed	-1.36517
AT1G12490	Down	Mutant dry vs imbibed	-1.82636
AT1G12500	Down	WT dry vs imbibed	-2.10164
AT1G12500	Down	Mutant dry vs imbibed	-1.67678
AT1G12500	Down	Mutant imbibed vs aged imbibed	-2.42574
AT1G12520	Down	WT dry vs imbibed	-1.06494
AT1G12780	Down	WT imbibed vs aged imbibed	-1.0528
AT1G12805	Down	WT dry vs imbibed	-2.70916
AT1G12805	Down	WT imbibed vs aged imbibed	-1.07447
AT1G12805	Down	Mutant imbibed vs aged imbibed	-1.5706
AT1G12810	Down	WT dry vs imbibed	-1.08146
AT1G12820	Down	WT dry vs imbibed	-1.1653
AT1G12820	Down	Mutant imbibed vs aged imbibed	-1.17253
AT1G12850	Down	WT dry vs imbibed	-1.15432
AT1G12850	Down	Mutant dry vs imbibed	-1.23741
AT1G12990	Down	WT dry vs imbibed	-2.87704
AT1G12990	Down	WT imbibed vs aged imbibed	-1.59626
AT1G12990	Down	Mutant dry vs imbibed	-2.75232
AT1G12990	Down	Mutant imbibed vs aged imbibed	-3.39327
AT1G13000	Down	WT dry vs imbibed	-1.18124
AT1G13050	Down	WT dry vs imbibed	-1.11409
AT1G13100	Down	Mutant dry vs imbibed	-1.948
AT1G13100	Down	Mutant imbibed vs aged imbibed	-2.45709
AT1G13160	Down	WT dry vs imbibed	-1.20383
AT1G13160	Down	Mutant imbibed vs aged imbibed	-1.12252
AT1G13210	Down	Mutant imbibed vs aged imbibed	-1.946
AT1G13330	Down	Mutant dry vs imbibed	-1.09553
AT1G13350	Down	WT dry vs imbibed	-1.09233
AT1G13360	Down	WT imbibed vs aged imbibed	-2.18307
AT1G13380	Down	Mutant dry vs aged imbibed	-1.19123
AT1G13580	Down	WT dry vs imbibed	-1.6715
AT1G13630	Down	Mutant dry vs imbibed	-1.22929
AT1G13930	Down	Mutant dry vs aged imbibed	-1.49102
AT1G13940	Down	WT dry vs imbibed	-1.24181
AT1G13940	Down	Mutant imbibed vs aged imbibed	-1.15815
AT1G14000	Down	WT imbibed vs aged imbibed	-1.23506
AT1G14000	Down	Mutant imbibed vs aged imbibed	-1.17197
AT1G14020	Down	Mutant dry vs imbibed	-1.13398
AT1G14080	Down	WT dry vs imbibed	-1.69941
AT1G14080	Down	Mutant dry vs imbibed	-1.61777
AT1G14080	Down	Mutant imbibed vs aged imbibed	-1.77759
AT1G14170	Down	WT imbibed vs aged imbibed	-1.30622
AT1G14190	Down	Mutant dry vs imbibed	-2.17843
AT1G14205	Down	Mutant dry vs imbibed	-1.06852
AT1G14210	Down	WT dry vs imbibed	-1.16238
AT1G14230	Down	WT dry vs imbibed	-1.31876
AT1G14230	Down	Mutant dry vs imbibed	-1.10775
AT1G14230	Down	Mutant imbibed vs aged imbibed	-1.12668
AT1G14330	Down	Mutant imbibed vs aged imbibed	-1.04405
AT1G14340	Down	WT dry vs imbibed	-1.138
AT1G14340	Down	Mutant dry vs aged imbibed	-1.04832
AT1G14340	Down	Mutant imbibed vs aged imbibed	-1.10502
AT1G14360	Down	WT dry vs imbibed	-1.58211
AT1G14360	Down	Mutant dry vs imbibed	-1.53099
AT1G14360	Down	Mutant imbibed vs aged imbibed	-1.5647
AT1G14370	Down	Mutant imbibed vs aged imbibed	-2.21636
AT1G14518	Down	WT dry vs imbibed	-2.31066
AT1G14518	Down	Mutant dry vs imbibed	-2.23892
AT1G14518	Down	Mutant imbibed vs aged imbibed	-2.84175
AT1G14560	Down	WT dry vs imbibed	-2.05048
AT1G14560	Down	Mutant dry vs imbibed	-1.08771
AT1G14640	Down	WT dry vs imbibed	-3.12861
AT1G14640	Down	WT imbibed vs aged imbibed	-1.09224
AT1G14640	Down	Mutant dry vs imbibed	-2.67808
AT1G14640	Down	Mutant imbibed vs aged imbibed	-2.01035
AT1G14642	Down	WT dry vs imbibed	-2.46252
AT1G14642	Down	Mutant dry vs imbibed	-1.6061
AT1G14650	Down	WT dry vs imbibed	-1.85425
AT1G14650	Down	Mutant dry vs imbibed	-1.25201
AT1G14670	Down	Mutant imbibed vs aged imbibed	-1.19495
AT1G14690	Down	WT dry vs imbibed	-1.091
AT1G14710	Down	WT dry vs imbibed	-1.29077
AT1G14910	Down	WT dry vs imbibed	-1.01896
AT1G14950	Down	WT imbibed vs aged imbibed	-1.19163
AT1G14970	Down	WT dry vs imbibed	-3.40729
AT1G14970	Down	Mutant dry vs imbibed	-1.84049
AT1G15010	Down	Mutant dry vs aged imbibed	-1.5343
AT1G15080	Down	Mutant imbibed vs aged imbibed	-1.78437
AT1G15130	Down	WT dry vs imbibed	-1.26687
AT1G15130	Down	Mutant dry vs imbibed	-1.00511
AT1G15140	Down	WT dry vs imbibed	-1.18816
AT1G15170	Down	WT imbibed vs aged imbibed	-1.38851
AT1G15190	Down	WT imbibed vs aged imbibed	-1.18485
AT1G15200	Down	WT dry vs imbibed	-1.00837
AT1G15440	Down	WT dry vs imbibed	-1.11853
AT1G15550	Down	Mutant imbibed vs aged imbibed	-1.58329
AT1G15740	Down	WT imbibed vs aged imbibed	-1.52267
AT1G15750	Down	WT dry vs imbibed	-1.29868
AT1G15780	Down	WT dry vs imbibed	-1.07072
AT1G15780	Down	WT imbibed vs aged imbibed	-1.40926
AT1G15780	Down	Mutant imbibed vs aged imbibed	-1.03817
AT1G15825	Down	WT dry vs imbibed	-1.79691
AT1G15860	Down	WT dry vs imbibed	-1.41826
AT1G15870	Down	WT dry vs imbibed	-1.29103
AT1G15870	Down	Mutant imbibed vs aged imbibed	-1.77564
AT1G15920	Down	WT imbibed vs aged imbibed	-2.70614
AT1G15960	Down	Mutant dry vs aged imbibed	-2.09937
AT1G15960	Down	Mutant imbibed vs aged imbibed	-1.17886
AT1G15970	Down	WT dry vs imbibed	-2.26716
AT1G15970	Down	Mutant dry vs imbibed	-1.62168
AT1G15970	Down	Mutant imbibed vs aged imbibed	-2.04179
AT1G16280	Down	WT dry vs imbibed	-1.10076
AT1G16300	Down	WT dry vs imbibed	-1.07947
AT1G16520	Down	Mutant imbibed vs aged imbibed	-1.6474
AT1G16610	Down	WT dry vs imbibed	-1.50257
AT1G16610	Down	Mutant dry vs imbibed	-1.02042
AT1G16635	Down	WT dry vs imbibed	-1.82201
AT1G16635	Down	Mutant imbibed vs aged imbibed	-1.97651
AT1G16800	Down	WT dry vs imbibed	-1.0024
AT1G16800	Down	WT imbibed vs aged imbibed	-1.32132
AT1G16900	Down	WT dry vs imbibed	-3.34795
AT1G16900	Down	WT imbibed vs aged imbibed	-2.87075
AT1G16900	Down	Mutant dry vs imbibed	-2.6821
AT1G16900	Down	Mutant imbibed vs aged imbibed	-3.40369
AT1G17140	Down	Mutant dry vs imbibed	-1.2605
AT1G17170	Down	WT dry vs imbibed	-1.19888
AT1G17170	Down	WT imbibed vs aged imbibed	-2.25032
AT1G17170	Down	Mutant dry vs imbibed	-1.39296
AT1G17170	Down	Mutant dry vs aged imbibed	-2.1419
AT1G17170	Down	Mutant imbibed vs aged imbibed	-3.53487
AT1G17200	Down	WT vs mutant aged imbibed	-1.41976
AT1G17240	Down	WT dry vs imbibed	-1.52861
AT1G17240	Down	Mutant dry vs imbibed	-1.85059
AT1G17240	Down	Mutant imbibed vs aged imbibed	-1.93015
AT1G17255	Down	WT dry vs imbibed	-1.28561
AT1G17290	Down	WT dry vs imbibed	-1.14762
AT1G17290	Down	WT imbibed vs aged imbibed	-2.41554
AT1G17345	Down	WT dry vs imbibed	-3.14234
AT1G17345	Down	WT imbibed vs aged imbibed	-1.36359
AT1G17345	Down	Mutant dry vs imbibed	-2.06836
AT1G17345	Down	Mutant imbibed vs aged imbibed	-3.01633
AT1G17360	Down	WT dry vs imbibed	-3.63195
AT1G17360	Down	WT imbibed vs aged imbibed	-3.88093
AT1G17360	Down	Mutant dry vs imbibed	-3.04954
AT1G17360	Down	Mutant imbibed vs aged imbibed	-4.12646
AT1G17430	Down	WT imbibed vs aged imbibed	-1.95128
AT1G17460	Down	WT dry vs imbibed	-1.47304
AT1G17460	Down	Mutant dry vs imbibed	-1.34736
AT1G17460	Down	Mutant imbibed vs aged imbibed	-1.5516
AT1G17500	Down	Mutant imbibed vs aged imbibed	-1.12677
AT1G17690	Down	WT dry vs imbibed	-1.22625
AT1G17690	Down	WT imbibed vs aged imbibed	-1.39923
AT1G17720	Down	WT dry vs imbibed	-1.36201
AT1G17720	Down	Mutant imbibed vs aged imbibed	-1.14919
AT1G17730	Down	WT dry vs imbibed	-1.03485
AT1G17730	Down	Mutant dry vs imbibed	-1.01681
AT1G17730	Down	Mutant imbibed vs aged imbibed	-1.67369
AT1G17745	Down	Mutant dry vs aged imbibed	-2.12354
AT1G17745	Down	Mutant imbibed vs aged imbibed	-2.30491
AT1G17780	Down	WT dry vs imbibed	-1.58066
AT1G17780	Down	WT imbibed vs aged imbibed	-1.20506
AT1G17780	Down	Mutant dry vs imbibed	-1.4031
AT1G17780	Down	Mutant imbibed vs aged imbibed	-1.47722
AT1G17830	Down	Mutant dry vs aged imbibed	-1.12946
AT1G17840	Down	WT dry vs imbibed	-2.59093
AT1G17840	Down	WT imbibed vs aged imbibed	-2.61933
AT1G17840	Down	Mutant dry vs imbibed	-1.38209
AT1G17840	Down	Mutant dry vs aged imbibed	-1.42341
AT1G17840	Down	Mutant imbibed vs aged imbibed	-2.80549
AT1G17920	Down	WT dry vs imbibed	-1.29598
AT1G18150	Down	WT dry vs imbibed	-1.52354
AT1G18150	Down	WT imbibed vs aged imbibed	-1.46837
AT1G18310	Down	WT dry vs imbibed	-2.18036
AT1G18320	Down	WT dry vs imbibed	-2.00845
AT1G18320	Down	Mutant dry vs imbibed	-1.81781
AT1G18390	Down	Mutant imbibed vs aged imbibed	-2.24723
AT1G18480	Down	WT dry vs imbibed	-1.53575
AT1G18480	Down	Mutant dry vs imbibed	-1.01839
AT1G18570	Down	Mutant imbibed vs aged imbibed	-2.30688
AT1G18580	Down	WT dry vs imbibed	-1.53604
AT1G18580	Down	WT imbibed vs aged imbibed	-1.7794
AT1G18580	Down	Mutant dry vs imbibed	-1.09208
AT1G18580	Down	Mutant imbibed vs aged imbibed	-1.79582
AT1G18660	Down	WT dry vs imbibed	-1.09991
AT1G18740	Down	Mutant dry vs aged imbibed	-1.06192
AT1G18740	Down	Mutant imbibed vs aged imbibed	-1.56996
AT1G18745	Down	WT dry vs imbibed	-2.05679
AT1G18830	Down	Mutant imbibed vs aged imbibed	-2.63407
AT1G18980	Down	Mutant dry vs imbibed	-1.89952
AT1G18980	Down	Mutant imbibed vs aged imbibed	-2.59566
AT1G19020	Down	Mutant dry vs imbibed	-1.47262
AT1G19020	Down	Mutant dry vs aged imbibed	-1.44826
AT1G19020	Down	Mutant imbibed vs aged imbibed	-2.92088
AT1G19180	Down	Mutant dry vs aged imbibed	-1.44357
AT1G19180	Down	Mutant imbibed vs aged imbibed	-2.06832
AT1G19200	Down	Mutant dry vs aged imbibed	-1.93515
AT1G19220	Down	WT dry vs imbibed	-2.07334
AT1G19220	Down	WT imbibed vs aged imbibed	-3.00136
AT1G19220	Down	Mutant imbibed vs aged imbibed	-1.13417
AT1G19270	Down	WT dry vs imbibed	-1.02557
AT1G19340	Down	WT dry vs imbibed	-1.17368
AT1G19394	Down	WT dry vs imbibed	-1.5748
AT1G19394	Down	Mutant dry vs imbibed	-1.48356
AT1G19396	Down	WT dry vs imbibed	-1.59957
AT1G19397	Down	WT dry vs imbibed	-2.01259
AT1G19397	Down	WT imbibed vs aged imbibed	-3.09126
AT1G19397	Down	Mutant dry vs imbibed	-1.33449
AT1G19450	Down	WT dry vs imbibed	-1.2968
AT1G19500	Down	WT dry vs aged imbibed	-1.87138
AT1G19720	Down	WT dry vs aged imbibed	-1.2729
AT1G19780	Down	Mutant dry vs imbibed	-1.78654
AT1G20050	Down	WT imbibed vs aged imbibed	-1.52772
AT1G20060	Down	WT dry vs imbibed	-1.9681
AT1G20090	Down	WT dry vs imbibed	-1.58591
AT1G20090	Down	WT imbibed vs aged imbibed	-1.75126
AT1G20090	Down	Mutant dry vs imbibed	-1.15819
AT1G20090	Down	Mutant imbibed vs aged imbibed	-1.78974
AT1G20140	Down	WT imbibed vs aged imbibed	-1.22481
AT1G20140	Down	Mutant imbibed vs aged imbibed	-1.33638
AT1G20180	Down	Mutant dry vs aged imbibed	-2.12098
AT1G20220	Down	WT dry vs imbibed	-1.7147
AT1G20220	Down	Mutant dry vs imbibed	-1.11422
AT1G20310	Down	WT dry vs imbibed	-2.93324
AT1G20310	Down	WT imbibed vs aged imbibed	-1.46303
AT1G20310	Down	Mutant dry vs aged imbibed	-1.93805
AT1G20310	Down	Mutant imbibed vs aged imbibed	-2.79278
AT1G20340	Down	Mutant dry vs aged imbibed	-2.27751
AT1G20390	Down	WT dry vs imbibed	-1.95318
AT1G20410	Down	WT dry vs imbibed	-1.61308
AT1G20410	Down	Mutant imbibed vs aged imbibed	-1.60238
AT1G20430	Down	WT dry vs aged imbibed	-1.05054
AT1G20440	Down	Mutant dry vs aged imbibed	-2.48694
AT1G20450	Down	Mutant dry vs aged imbibed	-2.51823
AT1G20490	Down	WT imbibed vs aged imbibed	-1.5116
AT1G20570	Down	Mutant imbibed vs aged imbibed	-1.54293
AT1G20670	Down	WT dry vs imbibed	-1.18044
AT1G20900	Down	WT dry vs imbibed	-1.66135
AT1G20900	Down	Mutant dry vs imbibed	-1.26814
AT1G20900	Down	Mutant imbibed vs aged imbibed	-1.15201
AT1G20920	Down	WT dry vs imbibed	-2.13084
AT1G20920	Down	Mutant dry vs imbibed	-1.47306
AT1G20925	Down	WT dry vs imbibed	-2.75783
AT1G20925	Down	Mutant dry vs imbibed	-1.96933
AT1G20930	Down	WT dry vs imbibed	-1.84772
AT1G20930	Down	Mutant imbibed vs aged imbibed	-1.69541
AT1G20980	Down	WT imbibed vs aged imbibed	-1.5078
AT1G21000	Down	WT dry vs aged imbibed	-1.02092
AT1G21520	Down	Mutant imbibed vs aged imbibed	-2.07438
AT1G21580	Down	WT dry vs imbibed	-1.24945
AT1G21580	Down	Mutant dry vs imbibed	-1.2058
AT1G21730	Down	WT dry vs imbibed	-1.48125
AT1G21740	Down	WT dry vs imbibed	-1.00315
AT1G21750	Down	Mutant imbibed vs aged imbibed	-1.29564
AT1G21790	Down	WT imbibed vs aged imbibed	-2.45031
AT1G21830	Down	Mutant dry vs aged imbibed	-1.57936
AT1G21880	Down	WT dry vs imbibed	-1.68789
AT1G21880	Down	Mutant dry vs imbibed	-1.45566
AT1G21880	Down	Mutant imbibed vs aged imbibed	-1.2692
AT1G21920	Down	WT imbibed vs aged imbibed	-1.24229
AT1G21980	Down	WT dry vs imbibed	-1.36322
AT1G21980	Down	Mutant imbibed vs aged imbibed	-1.95756
AT1G22020	Down	WT dry vs imbibed	-1.72456
AT1G22020	Down	WT imbibed vs aged imbibed	-1.33393
AT1G22020	Down	Mutant dry vs imbibed	-1.31234
AT1G22020	Down	Mutant imbibed vs aged imbibed	-1.4178
AT1G22070	Down	WT dry vs imbibed	-1.56045
AT1G22070	Down	WT imbibed vs aged imbibed	-1.59416
AT1G22070	Down	Mutant dry vs imbibed	-1.5191
AT1G22070	Down	Mutant imbibed vs aged imbibed	-1.64755
AT1G22170	Down	Mutant dry vs aged imbibed	-1.82589
AT1G22190	Down	WT imbibed vs aged imbibed	-1.81123
AT1G22250	Down	WT imbibed vs aged imbibed	-1.63108
AT1G22340	Down	Mutant dry vs aged imbibed	-1.90886
AT1G22350	Down	WT imbibed vs aged imbibed	-1.23813
AT1G22360	Down	Mutant imbibed vs aged imbibed	-1.2644
AT1G22470	Down	Mutant dry vs imbibed	-1.67978
AT1G22470	Down	Mutant imbibed vs aged imbibed	-1.78353
AT1G22510	Down	WT dry vs imbibed	-1.14135
AT1G22510	Down	Mutant dry vs imbibed	-1.11027
AT1G22510	Down	Mutant imbibed vs aged imbibed	-1.35667
AT1G22520	Down	Mutant dry vs aged imbibed	-1.06439
AT1G22530	Down	WT vs mutant dry	-1.31823
AT1G22530	Down	WT dry vs imbibed	-3.57569
AT1G22530	Down	WT imbibed vs aged imbibed	-3.99891
AT1G22530	Down	Mutant dry vs imbibed	-2.00502
AT1G22530	Down	Mutant imbibed vs aged imbibed	-2.49427
AT1G22570	Down	WT vs mutant imbibed	-1.58036
AT1G22570	Down	Mutant dry vs aged imbibed	-1.49974
AT1G22570	Down	Mutant imbibed vs aged imbibed	-1.45881
AT1G22590	Down	Mutant dry vs aged imbibed	-1.74402
AT1G22710	Down	WT dry vs aged imbibed	-1.80771
AT1G22710	Down	Mutant dry vs aged imbibed	-3.42084
AT1G22710	Down	Mutant imbibed vs aged imbibed	-2.28899
AT1G22780	Down	Mutant dry vs aged imbibed	-1.03472
AT1G22810	Down	Mutant imbibed vs aged imbibed	-1.67898
AT1G22840	Down	Mutant imbibed vs aged imbibed	-1.00479
AT1G22870	Down	WT dry vs imbibed	-2.10074
AT1G22870	Down	Mutant dry vs imbibed	-1.04402
AT1G22882	Down	WT dry vs imbibed	-1.83543
AT1G22882	Down	Mutant dry vs imbibed	-1.7656
AT1G22882	Down	Mutant imbibed vs aged imbibed	-2.36967
AT1G22950	Down	Mutant imbibed vs aged imbibed	-1.22983
AT1G22960	Down	Mutant imbibed vs aged imbibed	-1.1358
AT1G22970	Down	Mutant dry vs aged imbibed	-1.03371
AT1G22990	Down	Mutant dry vs aged imbibed	-1.59786
AT1G23020	Down	Mutant imbibed vs aged imbibed	-1.76643
AT1G23070	Down	WT imbibed vs aged imbibed	-1.80659
AT1G23120	Down	WT imbibed vs aged imbibed	-1.27314
AT1G23130	Down	Mutant dry vs aged imbibed	-2.02558
AT1G23170	Down	Mutant imbibed vs aged imbibed	-1.51282
AT1G23350	Down	WT dry vs aged imbibed	-2.13283
AT1G23350	Down	Mutant dry vs aged imbibed	-2.44652
AT1G23390	Down	Mutant dry vs aged imbibed	-1.75227
AT1G23410	Down	Mutant imbibed vs aged imbibed	-1.763
AT1G23550	Down	WT dry vs imbibed	-1.21608
AT1G23550	Down	WT imbibed vs aged imbibed	-1.42284
AT1G23550	Down	Mutant dry vs imbibed	-1.03646
AT1G23550	Down	Mutant imbibed vs aged imbibed	-1.29555
AT1G23560	Down	WT dry vs imbibed	-1.75626
AT1G23560	Down	Mutant dry vs imbibed	-1.62435
AT1G23560	Down	Mutant imbibed vs aged imbibed	-1.63043
AT1G23710	Down	WT imbibed vs aged imbibed	-1.17932
AT1G23980	Down	Mutant dry vs aged imbibed	-1.01742
AT1G24150	Down	WT dry vs imbibed	-2.65141
AT1G24150	Down	Mutant dry vs imbibed	-2.11531
AT1G24150	Down	Mutant imbibed vs aged imbibed	-2.79756
AT1G24170	Down	WT dry vs imbibed	-3.31994
AT1G24170	Down	Mutant dry vs imbibed	-2.90955
AT1G24170	Down	Mutant imbibed vs aged imbibed	-4.39874
AT1G24280	Down	WT dry vs imbibed	-1.95691
AT1G24280	Down	WT imbibed vs aged imbibed	-1.32325
AT1G24280	Down	Mutant imbibed vs aged imbibed	-1.15778
AT1G25098	Down	WT dry vs imbibed	-2.7864
AT1G25310	Down	WT dry vs imbibed	-1.90205
AT1G25310	Down	WT imbibed vs aged imbibed	-2.60322
AT1G25310	Down	Mutant dry vs imbibed	-1.9734
AT1G25310	Down	Mutant imbibed vs aged imbibed	-2.71872
AT1G25360	Down	WT dry vs imbibed	-1.19992
AT1G25370	Down	WT dry vs imbibed	-1.85334
AT1G25370	Down	WT imbibed vs aged imbibed	-1.47434
AT1G25370	Down	Mutant dry vs imbibed	-1.4114
AT1G25380	Down	WT dry vs imbibed	-1.58008
AT1G25380	Down	Mutant dry vs imbibed	-1.38371
AT1G25380	Down	Mutant imbibed vs aged imbibed	-1.00453
AT1G25400	Down	Mutant imbibed vs aged imbibed	-2.00359
AT1G25480	Down	WT dry vs imbibed	-1.55886
AT1G25480	Down	Mutant dry vs imbibed	-1.22316
AT1G25530	Down	Mutant dry vs aged imbibed	-1.391
AT1G25540	Down	WT dry vs imbibed	-1.13411
AT1G25550	Down	Mutant dry vs aged imbibed	-1.74143
AT1G25550	Down	Mutant imbibed vs aged imbibed	-2.23791
AT1G26100	Down	WT vs mutant aged imbibed	-1.2518
AT1G26150	Down	WT dry vs imbibed	-1.03577
AT1G26270	Down	WT dry vs imbibed	-1.91697
AT1G26270	Down	WT imbibed vs aged imbibed	-1.32954
AT1G26270	Down	Mutant dry vs imbibed	-1.29438
AT1G26270	Down	Mutant imbibed vs aged imbibed	-1.68375
AT1G26340	Down	WT dry vs imbibed	-1.67558
AT1G26340	Down	WT imbibed vs aged imbibed	-1.73105
AT1G26340	Down	Mutant dry vs imbibed	-1.00799
AT1G26340	Down	Mutant dry vs aged imbibed	-1.10432
AT1G26340	Down	Mutant imbibed vs aged imbibed	-2.11231
AT1G26380	Down	Mutant imbibed vs aged imbibed	-1.85767
AT1G26400	Down	WT imbibed vs aged imbibed	-1.17962
AT1G26420	Down	WT vs mutant imbibed	-2.21873
AT1G26420	Down	Mutant dry vs aged imbibed	-1.72596
AT1G26420	Down	Mutant imbibed vs aged imbibed	-1.74227
AT1G26470	Down	WT dry vs aged imbibed	-1.12345
AT1G26620	Down	WT dry vs imbibed	-2.13698
AT1G26620	Down	Mutant dry vs imbibed	-1.42973
AT1G26620	Down	Mutant imbibed vs aged imbibed	-1.59282
AT1G26762	Down	WT dry vs imbibed	-1.3761
AT1G26770	Down	WT dry vs imbibed	-3.51647
AT1G26770	Down	WT imbibed vs aged imbibed	-2.94554
AT1G26770	Down	Mutant dry vs aged imbibed	-1.88523
AT1G26770	Down	Mutant imbibed vs aged imbibed	-3.45826
AT1G26910	Down	Mutant dry vs aged imbibed	-1.47381
AT1G26910	Down	Mutant imbibed vs aged imbibed	-1.23579
AT1G26920	Down	Mutant dry vs aged imbibed	-2.18595
AT1G26920	Down	Mutant imbibed vs aged imbibed	-2.46462
AT1G27050	Down	WT dry vs imbibed	-1.35642
AT1G27100	Down	WT vs mutant imbibed	-1.08576
AT1G27100	Down	Mutant imbibed vs aged imbibed	-1.08832
AT1G27290	Down	Mutant dry vs aged imbibed	-1.12602
AT1G27330	Down	WT dry vs imbibed	-1.22253
AT1G27330	Down	Mutant dry vs imbibed	-1.23732
AT1G27330	Down	Mutant imbibed vs aged imbibed	-2.16292
AT1G27360	Down	WT dry vs imbibed	-1.86419
AT1G27360	Down	Mutant dry vs imbibed	-1.2607
AT1G27370	Down	WT dry vs imbibed	-1.4243
AT1G27440	Down	WT dry vs imbibed	-1.20852
AT1G27480	Down	Mutant dry vs imbibed	-1.58119
AT1G27590	Down	WT dry vs imbibed	-1.09213
AT1G27630	Down	WT dry vs imbibed	-1.04568
AT1G27640	Down	WT dry vs imbibed	-2.35382
AT1G27640	Down	Mutant dry vs imbibed	-2.45063
AT1G27640	Down	Mutant imbibed vs aged imbibed	-2.12738
AT1G27700	Down	Mutant imbibed vs aged imbibed	-1.88436
AT1G27710	Down	Mutant dry vs imbibed	-2.27476
AT1G27710	Down	Mutant imbibed vs aged imbibed	-2.19925
AT1G27720	Down	WT dry vs imbibed	-3.47147
AT1G27720	Down	Mutant dry vs imbibed	-2.91496
AT1G27720	Down	Mutant imbibed vs aged imbibed	-3.4333
AT1G27760	Down	WT dry vs imbibed	-1.03411
AT1G27880	Down	Mutant dry vs imbibed	-1.54534
AT1G27920	Down	WT vs mutant aged imbibed	-1.40016
AT1G27920	Down	WT dry vs imbibed	-1.5646
AT1G27970	Down	WT dry vs imbibed	-1.75783
AT1G27970	Down	Mutant imbibed vs aged imbibed	-1.68248
AT1G28060	Down	WT dry vs imbibed	-2.04114
AT1G28060	Down	Mutant dry vs imbibed	-1.28553
AT1G28060	Down	Mutant imbibed vs aged imbibed	-1.12078
AT1G28090	Down	Mutant dry vs imbibed	-1.03979
AT1G28240	Down	WT dry vs imbibed	-2.57331
AT1G28240	Down	Mutant dry vs imbibed	-1.81048
AT1G28240	Down	Mutant imbibed vs aged imbibed	-1.8088
AT1G28250	Down	Mutant dry vs aged imbibed	-1.12149
AT1G28280	Down	WT dry vs imbibed	-2.11767
AT1G28280	Down	WT imbibed vs aged imbibed	-2.01988
AT1G28280	Down	Mutant dry vs imbibed	-1.74455
AT1G28280	Down	Mutant imbibed vs aged imbibed	-2.73366
AT1G28330	Down	WT imbibed vs aged imbibed	-2.06683
AT1G28360	Down	WT imbibed vs aged imbibed	-1.32582
AT1G28390	Down	WT vs mutant imbibed	-1.62818
AT1G28390	Down	Mutant dry vs imbibed	-2.61004
AT1G28390	Down	Mutant dry vs aged imbibed	-1.76817
AT1G28390	Down	Mutant imbibed vs aged imbibed	-4.37822
AT1G28440	Down	Mutant imbibed vs aged imbibed	-1.02969
AT1G28510	Down	WT dry vs imbibed	-1.9943
AT1G28510	Down	Mutant imbibed vs aged imbibed	-1.57817
AT1G28600	Down	Mutant imbibed vs aged imbibed	-1.50578
AT1G28710	Down	WT dry vs imbibed	-1.13648
AT1G28760	Down	WT dry vs imbibed	-1.96849
AT1G28760	Down	Mutant dry vs imbibed	-1.10632
AT1G28760	Down	Mutant imbibed vs aged imbibed	-1.58223
AT1G29030	Down	WT dry vs imbibed	-1.47507
AT1G29040	Down	Mutant dry vs aged imbibed	-1.05503
AT1G29140	Down	Mutant dry vs aged imbibed	-2.21424
AT1G29250	Down	Mutant dry vs aged imbibed	-1.00308
AT1G29310	Down	Mutant dry vs imbibed	-1.8833
AT1G29310	Down	Mutant imbibed vs aged imbibed	-3.11942
AT1G29320	Down	WT dry vs imbibed	-1.1806
AT1G29357	Down	WT dry vs imbibed	-1.85028
AT1G29357	Down	Mutant dry vs imbibed	-1.23961
AT1G29418	Down	WT dry vs imbibed	-2.21187
AT1G29418	Down	Mutant dry vs imbibed	-1.63794
AT1G29640	Down	WT dry vs aged imbibed	-2.07195
AT1G29640	Down	Mutant dry vs aged imbibed	-1.9826
AT1G29640	Down	Mutant imbibed vs aged imbibed	-3.01831
AT1G29690	Down	WT dry vs imbibed	-1.65798
AT1G29690	Down	Mutant dry vs imbibed	-1.53236
AT1G29690	Down	Mutant imbibed vs aged imbibed	-1.64264
AT1G29910	Down	Mutant dry vs aged imbibed	-1.90712
AT1G29940	Down	WT imbibed vs aged imbibed	-1.3222
AT1G29950	Down	Mutant imbibed vs aged imbibed	-2.34888
AT1G29965	Down	Mutant imbibed vs aged imbibed	-1.64929
AT1G29980	Down	Mutant dry vs aged imbibed	-1.91957
AT1G29980	Down	Mutant imbibed vs aged imbibed	-1.8187
AT1G30060	Down	WT dry vs imbibed	-2.53647
AT1G30060	Down	Mutant dry vs imbibed	-1.59515
AT1G30100	Down	WT imbibed vs aged imbibed	-2.04382
AT1G30110	Down	WT imbibed vs aged imbibed	-1.10577
AT1G30200	Down	WT imbibed vs aged imbibed	-2.06048
AT1G30240	Down	WT dry vs imbibed	-1.19003
AT1G30240	Down	Mutant imbibed vs aged imbibed	-1.02321
AT1G30270	Down	WT dry vs imbibed	-1.39534
AT1G30330	Down	WT dry vs imbibed	-1.11934
AT1G30330	Down	WT imbibed vs aged imbibed	-1.90385
AT1G30330	Down	Mutant dry vs imbibed	-1.07795
AT1G30330	Down	Mutant imbibed vs aged imbibed	-1.62548
AT1G30450	Down	WT dry vs imbibed	-2.67542
AT1G30450	Down	WT imbibed vs aged imbibed	-1.25055
AT1G30450	Down	Mutant dry vs imbibed	-2.27037
AT1G30450	Down	Mutant imbibed vs aged imbibed	-3.05445
AT1G30460	Down	WT dry vs imbibed	-1.00429
AT1G30470	Down	WT imbibed vs aged imbibed	-1.45614
AT1G30475	Down	WT dry vs imbibed	-1.03844
AT1G30490	Down	WT dry vs imbibed	-2.18224
AT1G30490	Down	Mutant dry vs imbibed	-1.39959
AT1G30510	Down	WT dry vs imbibed	-1.63231
AT1G30515	Down	WT dry vs imbibed	-1.93171
AT1G30515	Down	Mutant dry vs imbibed	-1.7276
AT1G30515	Down	Mutant imbibed vs aged imbibed	-1.93084
AT1G30660	Down	WT dry vs imbibed	-2.71602
AT1G30660	Down	WT imbibed vs aged imbibed	-1.15355
AT1G30660	Down	Mutant dry vs imbibed	-1.95098
AT1G30660	Down	Mutant imbibed vs aged imbibed	-2.77562
AT1G30690	Down	WT dry vs imbibed	-1.35563
AT1G30690	Down	Mutant imbibed vs aged imbibed	-1.45976
AT1G30700	Down	WT vs mutant imbibed	-2.25839
AT1G30700	Down	WT dry vs aged imbibed	-2.16445
AT1G30700	Down	Mutant dry vs aged imbibed	-3.16934
AT1G30700	Down	Mutant imbibed vs aged imbibed	-3.1432
AT1G30835	Down	WT dry vs imbibed	-1.85874
AT1G30835	Down	Mutant dry vs imbibed	-1.47762
AT1G30835	Down	Mutant imbibed vs aged imbibed	-1.03641
AT1G30870	Down	Mutant dry vs imbibed	-2.17381
AT1G30920	Down	Mutant dry vs imbibed	-1.1588
AT1G30970	Down	WT dry vs imbibed	-1.48718
AT1G30970	Down	WT imbibed vs aged imbibed	-1.33941
AT1G30970	Down	Mutant dry vs imbibed	-1.05403
AT1G31070	Down	Mutant imbibed vs aged imbibed	-1.60206
AT1G31220	Down	WT dry vs imbibed	-1.02029
AT1G31220	Down	WT imbibed vs aged imbibed	-1.18955
AT1G31240	Down	WT dry vs imbibed	-2.35468
AT1G31240	Down	Mutant dry vs imbibed	-2.49891
AT1G31240	Down	Mutant imbibed vs aged imbibed	-2.43827
AT1G31280	Down	WT dry vs imbibed	-1.98019
AT1G31280	Down	WT imbibed vs aged imbibed	-1.45965
AT1G31280	Down	Mutant dry vs imbibed	-1.8984
AT1G31280	Down	Mutant imbibed vs aged imbibed	-2.07861
AT1G31350	Down	WT dry vs imbibed	-1.29783
AT1G31420	Down	WT dry vs imbibed	-1.44614
AT1G31420	Down	Mutant dry vs imbibed	-1.01892
AT1G31500	Down	WT dry vs imbibed	-1.07762
AT1G31660	Down	WT dry vs imbibed	-1.3838
AT1G31660	Down	WT imbibed vs aged imbibed	-1.50716
AT1G31660	Down	Mutant imbibed vs aged imbibed	-1.53352
AT1G31750	Down	WT imbibed vs aged imbibed	-1.90952
AT1G31772	Down	WT vs mutant aged imbibed	-1.79657
AT1G31817	Down	WT imbibed vs aged imbibed	-1.26276
AT1G31835	Down	WT dry vs imbibed	-1.72728
AT1G31835	Down	Mutant imbibed vs aged imbibed	-1.91015
AT1G31900	Down	WT dry vs imbibed	-2.47568
AT1G31900	Down	Mutant imbibed vs aged imbibed	-1.64603
AT1G31920	Down	WT vs mutant aged imbibed	-1.03382
AT1G32170	Down	WT dry vs imbibed	-2.44
AT1G32170	Down	Mutant dry vs imbibed	-1.99842
AT1G32170	Down	Mutant imbibed vs aged imbibed	-2.2782
AT1G32240	Down	WT dry vs imbibed	-1.92977
AT1G32240	Down	WT imbibed vs aged imbibed	-1.95953
AT1G32240	Down	Mutant dry vs imbibed	-1.63721
AT1G32240	Down	Mutant imbibed vs aged imbibed	-1.23986
AT1G32330	Down	WT dry vs imbibed	-1.46121
AT1G32330	Down	WT imbibed vs aged imbibed	-1.05806
AT1G32330	Down	Mutant dry vs imbibed	-1.17437
AT1G32340	Down	WT imbibed vs aged imbibed	-1.35056
AT1G32385	Down	Mutant dry vs imbibed	-1.82163
AT1G32450	Down	WT dry vs aged imbibed	-1.16451
AT1G32500	Down	WT imbibed vs aged imbibed	-1.04218
AT1G32500	Down	Mutant imbibed vs aged imbibed	-1.09631
AT1G32520	Down	WT vs mutant aged imbibed	-1.08812
AT1G32583	Down	WT vs mutant aged imbibed	-1.32907
AT1G32710	Down	WT imbibed vs aged imbibed	-1.02941
AT1G32740	Down	WT dry vs imbibed	-1.0611
AT1G32860	Down	WT vs mutant dry	-1.58625
AT1G32860	Down	WT dry vs imbibed	-3.12378
AT1G32860	Down	WT imbibed vs aged imbibed	-2.06221
AT1G32860	Down	Mutant dry vs imbibed	-2.36627
AT1G32860	Down	Mutant dry vs aged imbibed	-1.29503
AT1G32860	Down	Mutant imbibed vs aged imbibed	-3.66131
AT1G32870	Down	WT dry vs imbibed	-1.84629
AT1G32870	Down	WT imbibed vs aged imbibed	-2.38216
AT1G32870	Down	Mutant dry vs imbibed	-1.60423
AT1G32870	Down	Mutant dry vs aged imbibed	-1.21517
AT1G32870	Down	Mutant imbibed vs aged imbibed	-2.8194
AT1G32880	Down	WT dry vs imbibed	-2.96945
AT1G32880	Down	Mutant dry vs imbibed	-2.27335
AT1G32880	Down	Mutant imbibed vs aged imbibed	-2.71762
AT1G32920	Down	WT dry vs imbibed	-3.39987
AT1G32920	Down	WT imbibed vs aged imbibed	-2.82062
AT1G32920	Down	Mutant dry vs imbibed	-1.9955
AT1G32920	Down	Mutant dry vs aged imbibed	-1.28324
AT1G32920	Down	Mutant imbibed vs aged imbibed	-3.27875
AT1G32928	Down	WT dry vs imbibed	-1.94208
AT1G32928	Down	Mutant dry vs imbibed	-1.22533
AT1G32928	Down	Mutant imbibed vs aged imbibed	-2.27171
AT1G32940	Down	WT dry vs imbibed	-1.64521
AT1G32940	Down	WT imbibed vs aged imbibed	-2.81668
AT1G32940	Down	Mutant dry vs imbibed	-1.59362
AT1G32940	Down	Mutant imbibed vs aged imbibed	-1.32065
AT1G33055	Down	WT dry vs imbibed	-4.5029
AT1G33055	Down	WT imbibed vs aged imbibed	-4.22198
AT1G33055	Down	Mutant dry vs imbibed	-1.82974
AT1G33055	Down	Mutant dry vs aged imbibed	-1.77449
AT1G33055	Down	Mutant imbibed vs aged imbibed	-3.60422
AT1G33110	Down	WT imbibed vs aged imbibed	-1.31853
AT1G33110	Down	Mutant imbibed vs aged imbibed	-1.07388
AT1G33160	Down	Mutant dry vs imbibed	-2.10857
AT1G33240	Down	WT dry vs imbibed	-2.35601
AT1G33240	Down	Mutant dry vs imbibed	-1.99744
AT1G33240	Down	Mutant imbibed vs aged imbibed	-2.12105
AT1G33340	Down	WT vs mutant aged imbibed	-1.31489
AT1G33360	Down	WT dry vs imbibed	-1.77955
AT1G33415	Down	WT dry vs imbibed	-2.08175
AT1G33415	Down	WT imbibed vs aged imbibed	-1.90593
AT1G33415	Down	Mutant dry vs imbibed	-1.58524
AT1G33415	Down	Mutant imbibed vs aged imbibed	-1.19446
AT1G33430	Down	WT dry vs imbibed	-2.32115
AT1G33430	Down	Mutant dry vs imbibed	-2.59852
AT1G33430	Down	Mutant imbibed vs aged imbibed	-1.33256
AT1G33470	Down	Mutant imbibed vs aged imbibed	-1.66273
AT1G33500	Down	Mutant dry vs aged imbibed	-1.54853
AT1G33500	Down	Mutant imbibed vs aged imbibed	-1.97767
AT1G33590	Down	Mutant imbibed vs aged imbibed	-1.97216
AT1G33600	Down	Mutant imbibed vs aged imbibed	-2.0699
AT1G33612	Down	WT vs mutant aged imbibed	-1.38958
AT1G33612	Down	WT dry vs imbibed	-1.85708
AT1G33615	Down	WT vs mutant aged imbibed	-1.32348
AT1G33615	Down	WT dry vs imbibed	-1.70481
AT1G33660	Down	WT dry vs imbibed	-1.46338
AT1G34210	Down	WT dry vs imbibed	-1.14181
AT1G34210	Down	Mutant dry vs imbibed	-1.03694
AT1G34220	Down	WT dry vs imbibed	-1.311
AT1G34220	Down	WT imbibed vs aged imbibed	-1.36911
AT1G34220	Down	Mutant dry vs imbibed	-1.41705
AT1G34220	Down	Mutant imbibed vs aged imbibed	-1.45579
AT1G34260	Down	WT dry vs imbibed	-1.50124
AT1G34260	Down	WT imbibed vs aged imbibed	-1.63065
AT1G34260	Down	Mutant dry vs imbibed	-1.5883
AT1G34260	Down	Mutant imbibed vs aged imbibed	-1.52531
AT1G34360	Down	WT dry vs imbibed	-1.42951
AT1G34360	Down	Mutant dry vs imbibed	-1.21048
AT1G34420	Down	Mutant dry vs imbibed	-1.61357
AT1G34844	Down	Mutant dry vs imbibed	-1.77139
AT1G35112	Down	Mutant dry vs imbibed	-1.37274
AT1G35112	Down	Mutant imbibed vs aged imbibed	-1.14054
AT1G35115	Down	WT dry vs imbibed	-1.26521
AT1G35115	Down	Mutant dry vs imbibed	-1.19693
AT1G35140	Down	WT dry vs imbibed	-3.31839
AT1G35140	Down	WT imbibed vs aged imbibed	-4.37774
AT1G35140	Down	Mutant dry vs imbibed	-1.69359
AT1G35140	Down	Mutant dry vs aged imbibed	-2.86449
AT1G35140	Down	Mutant imbibed vs aged imbibed	-4.55808
AT1G35510	Down	WT dry vs imbibed	-1.45893
AT1G35510	Down	Mutant imbibed vs aged imbibed	-1.52283
AT1G35670	Down	Mutant imbibed vs aged imbibed	-1.25895
AT1G35720	Down	Mutant dry vs aged imbibed	-1.3091
AT1G35730	Down	WT dry vs imbibed	-2.20894
AT1G35730	Down	Mutant imbibed vs aged imbibed	-2.07155
AT1G36280	Down	WT dry vs imbibed	-1.53439
AT1G36280	Down	WT imbibed vs aged imbibed	-1.2466
AT1G36280	Down	Mutant imbibed vs aged imbibed	-1.02691
AT1G36370	Down	WT dry vs imbibed	-2.06849
AT1G36370	Down	Mutant dry vs imbibed	-1.91157
AT1G36370	Down	Mutant imbibed vs aged imbibed	-1.97197
AT1G36390	Down	WT dry vs imbibed	-1.48901
AT1G36390	Down	Mutant imbibed vs aged imbibed	-1.11368
AT1G37130	Down	WT dry vs imbibed	-1.96198
AT1G37130	Down	WT imbibed vs aged imbibed	-1.11644
AT1G37130	Down	Mutant imbibed vs aged imbibed	-2.30253
AT1G42980	Down	WT dry vs imbibed	-1.65796
AT1G42980	Down	Mutant dry vs imbibed	-1.81154
AT1G42990	Down	WT imbibed vs aged imbibed	-2.46761
AT1G42990	Down	Mutant dry vs imbibed	-1.02762
AT1G42990	Down	Mutant imbibed vs aged imbibed	-1.95156
AT1G43245	Down	WT imbibed vs aged imbibed	-2.42531
AT1G43650	Down	WT imbibed vs aged imbibed	-1.47316
AT1G43675	Down	WT vs mutant aged imbibed	-1.1381
AT1G43690	Down	WT dry vs imbibed	-1.51679
AT1G43690	Down	WT imbibed vs aged imbibed	-2.68586
AT1G43690	Down	Mutant dry vs imbibed	-1.18864
AT1G43690	Down	Mutant imbibed vs aged imbibed	-1.19255
AT1G43800	Down	WT dry vs imbibed	-2.92572
AT1G43800	Down	WT imbibed vs aged imbibed	-2.43653
AT1G43886	Down	WT dry vs imbibed	-1.86535
AT1G43886	Down	Mutant dry vs imbibed	-1.54628
AT1G43886	Down	Mutant imbibed vs aged imbibed	-1.57446
AT1G44446	Down	WT imbibed vs aged imbibed	-2.65292
AT1G44575	Down	Mutant dry vs aged imbibed	-1.77025
AT1G44890	Down	Mutant imbibed vs aged imbibed	-1.14038
AT1G45160	Down	WT imbibed vs aged imbibed	-2.7586
AT1G45180	Down	WT dry vs imbibed	-1.21618
AT1G45180	Down	WT imbibed vs aged imbibed	-1.02045
AT1G45180	Down	Mutant dry vs imbibed	-1.21439
AT1G45180	Down	Mutant imbibed vs aged imbibed	-1.58996
AT1G45249	Down	Mutant dry vs aged imbibed	-1.59464
AT1G45688	Down	WT dry vs imbibed	-1.46519
AT1G45688	Down	WT imbibed vs aged imbibed	-1.27344
AT1G45688	Down	Mutant dry vs imbibed	-1.02514
AT1G45688	Down	Mutant imbibed vs aged imbibed	-1.39205
AT1G47128	Down	Mutant dry vs aged imbibed	-2.39891
AT1G47490	Down	WT dry vs imbibed	-1.11585
AT1G47500	Down	WT dry vs imbibed	-1.23188
AT1G47500	Down	WT imbibed vs aged imbibed	-1.13592
AT1G47540	Down	WT dry vs aged imbibed	-1.03033
AT1G47750	Down	WT dry vs imbibed	-1.19697
AT1G47750	Down	WT imbibed vs aged imbibed	-1.27971
AT1G47750	Down	Mutant dry vs imbibed	-1.02453
AT1G47750	Down	Mutant dry vs aged imbibed	-1.1796
AT1G47750	Down	Mutant imbibed vs aged imbibed	-2.20413
AT1G47920	Down	WT dry vs imbibed	-1.62841
AT1G47960	Down	WT dry vs aged imbibed	-1.19722
AT1G47980	Down	WT imbibed vs aged imbibed	-1.06794
AT1G48020	Down	Mutant dry vs aged imbibed	-2.42543
AT1G48040	Down	WT dry vs imbibed	-1.94211
AT1G48040	Down	WT imbibed vs aged imbibed	-1.03647
AT1G48040	Down	Mutant dry vs imbibed	-1.14444
AT1G48040	Down	Mutant imbibed vs aged imbibed	-1.51416
AT1G48060	Down	WT dry vs imbibed	-2.21045
AT1G48060	Down	Mutant dry vs imbibed	-1.82983
AT1G48060	Down	Mutant imbibed vs aged imbibed	-1.97149
AT1G48100	Down	WT dry vs aged imbibed	-1.85223
AT1G48100	Down	Mutant dry vs aged imbibed	-1.84301
AT1G48140	Down	WT dry vs imbibed	-1.02161
AT1G48230	Down	WT dry vs imbibed	-1.60667
AT1G48230	Down	Mutant dry vs imbibed	-1.26905
AT1G48230	Down	Mutant imbibed vs aged imbibed	-1.26639
AT1G48240	Down	WT dry vs imbibed	-1.15865
AT1G48430	Down	WT dry vs imbibed	-1.37774
AT1G48610	Down	WT dry vs imbibed	-1.12027
AT1G48630	Down	WT dry vs imbibed	-1.00634
AT1G48630	Down	Mutant dry vs aged imbibed	-1.1641
AT1G48630	Down	Mutant imbibed vs aged imbibed	-1.86248
AT1G48635	Down	WT imbibed vs aged imbibed	-1.48905
AT1G48770	Down	WT dry vs imbibed	-2.19612
AT1G48770	Down	Mutant dry vs imbibed	-1.30203
AT1G48770	Down	Mutant imbibed vs aged imbibed	-2.10983
AT1G48780	Down	WT dry vs imbibed	-1.40935
AT1G48780	Down	Mutant dry vs imbibed	-1.06187
AT1G48840	Down	WT imbibed vs aged imbibed	-1.21568
AT1G48920	Down	WT dry vs imbibed	-1.36786
AT1G48970	Down	WT dry vs imbibed	-1.3503
AT1G49245	Down	Mutant imbibed vs aged imbibed	-1.18449
AT1G49340	Down	WT dry vs imbibed	-1.31158
AT1G49340	Down	Mutant dry vs imbibed	-1.02229
AT1G49360	Down	WT dry vs imbibed	-1.64404
AT1G49360	Down	Mutant dry vs imbibed	-1.13232
AT1G49450	Down	Mutant dry vs aged imbibed	-2.05717
AT1G49520	Down	WT dry vs imbibed	-2.03133
AT1G49520	Down	WT imbibed vs aged imbibed	-1.91185
AT1G49520	Down	Mutant dry vs imbibed	-1.04519
AT1G49530	Down	WT dry vs imbibed	-1.14851
AT1G49530	Down	Mutant dry vs imbibed	-1.35842
AT1G49610	Down	WT dry vs imbibed	-1.7108
AT1G49610	Down	Mutant dry vs imbibed	-1.553
AT1G49610	Down	Mutant imbibed vs aged imbibed	-1.11852
AT1G49630	Down	WT vs mutant aged imbibed	-1.01726
AT1G49740	Down	WT imbibed vs aged imbibed	-1.03884
AT1G49900	Down	WT vs mutant dry	-1.71471
AT1G49900	Down	WT dry vs imbibed	-4.25116
AT1G49900	Down	Mutant dry vs imbibed	-2.9405
AT1G49900	Down	Mutant dry vs aged imbibed	-2.269
AT1G49900	Down	Mutant imbibed vs aged imbibed	-5.2095
AT1G49940	Down	WT vs mutant aged imbibed	-1.6213
AT1G50040	Down	WT dry vs imbibed	-1.07542
AT1G50040	Down	Mutant dry vs imbibed	-1.03534
AT1G50040	Down	Mutant imbibed vs aged imbibed	-1.21419
AT1G50055	Down	WT dry vs imbibed	-1.55068
AT1G50055	Down	Mutant dry vs imbibed	-1.81238
AT1G50055	Down	Mutant imbibed vs aged imbibed	-1.71487
AT1G50120	Down	Mutant imbibed vs aged imbibed	-1.01585
AT1G50270	Down	Mutant imbibed vs aged imbibed	-1.1928
AT1G50350	Down	Mutant imbibed vs aged imbibed	-2.46347
AT1G50360	Down	WT dry vs imbibed	-1.34026
AT1G50400	Down	WT dry vs imbibed	-2.39003
AT1G50400	Down	WT imbibed vs aged imbibed	-2.06724
AT1G50400	Down	Mutant imbibed vs aged imbibed	-1.56977
AT1G50560	Down	WT dry vs imbibed	-1.2041
AT1G50560	Down	Mutant dry vs imbibed	-1.72935
AT1G50560	Down	Mutant imbibed vs aged imbibed	-1.39457
AT1G50910	Down	WT dry vs imbibed	-1.22966
AT1G50970	Down	WT dry vs imbibed	-1.93896
AT1G51140	Down	WT imbibed vs aged imbibed	-1.22748
AT1G51350	Down	WT dry vs imbibed	-1.10802
AT1G51350	Down	WT imbibed vs aged imbibed	-1.5388
AT1G51540	Down	WT dry vs imbibed	-2.24601
AT1G51540	Down	WT imbibed vs aged imbibed	-1.92757
AT1G51540	Down	Mutant dry vs imbibed	-1.53844
AT1G51540	Down	Mutant imbibed vs aged imbibed	-1.86426
AT1G51660	Down	WT dry vs imbibed	-1.87263
AT1G51660	Down	WT imbibed vs aged imbibed	-1.12729
AT1G51660	Down	Mutant dry vs imbibed	-1.40952
AT1G51660	Down	Mutant imbibed vs aged imbibed	-1.55512
AT1G51760	Down	WT imbibed vs aged imbibed	-1.31521
AT1G52160	Down	WT dry vs imbibed	-1.79306
AT1G52160	Down	Mutant dry vs imbibed	-1.43913
AT1G52160	Down	Mutant imbibed vs aged imbibed	-1.65107
AT1G52280	Down	WT dry vs imbibed	-1.70906
AT1G52280	Down	WT imbibed vs aged imbibed	-1.95688
AT1G52280	Down	Mutant dry vs imbibed	-1.48996
AT1G52280	Down	Mutant imbibed vs aged imbibed	-2.70372
AT1G52320	Down	WT dry vs imbibed	-1.2034
AT1G52320	Down	WT imbibed vs aged imbibed	-1.45586
AT1G52320	Down	Mutant dry vs imbibed	-1.02062
AT1G52420	Down	WT dry vs imbibed	-2.67644
AT1G52420	Down	WT imbibed vs aged imbibed	-1.21567
AT1G52420	Down	Mutant dry vs imbibed	-2.0084
AT1G52420	Down	Mutant imbibed vs aged imbibed	-2.34391
AT1G52540	Down	WT dry vs imbibed	-1.01457
AT1G52540	Down	Mutant imbibed vs aged imbibed	-1.19456
AT1G52690	Down	WT imbibed vs aged imbibed	-1.26195
AT1G52780	Down	WT dry vs imbibed	-1.19191
AT1G52780	Down	Mutant dry vs imbibed	-1.24862
AT1G52780	Down	Mutant imbibed vs aged imbibed	-1.84868
AT1G52825	Down	WT dry vs imbibed	-2.4646
AT1G52825	Down	Mutant dry vs imbibed	-1.42924
AT1G52825	Down	Mutant imbibed vs aged imbibed	-1.49109
AT1G52855	Down	WT dry vs imbibed	-1.80767
AT1G52855	Down	WT imbibed vs aged imbibed	-1.55773
AT1G52855	Down	Mutant dry vs imbibed	-1.796
AT1G52855	Down	Mutant imbibed vs aged imbibed	-2.87387
AT1G52880	Down	Mutant dry vs aged imbibed	-2.37253
AT1G52880	Down	Mutant imbibed vs aged imbibed	-2.48008
AT1G52905	Down	WT dry vs imbibed	-1.96214
AT1G52905	Down	Mutant dry vs imbibed	-1.07976
AT1G52905	Down	Mutant imbibed vs aged imbibed	-1.89189
AT1G53025	Down	WT dry vs imbibed	-1.04147
AT1G53035	Down	WT dry vs imbibed	-1.87558
AT1G53035	Down	Mutant dry vs imbibed	-1.6596
AT1G53035	Down	Mutant dry vs aged imbibed	-1.94818
AT1G53035	Down	Mutant imbibed vs aged imbibed	-3.60779
AT1G53170	Down	WT imbibed vs aged imbibed	-1.18998
AT1G53233	Down	Mutant imbibed vs aged imbibed	-1.71138
AT1G53240	Down	Mutant imbibed vs aged imbibed	-1.06641
AT1G53410	Down	WT dry vs imbibed	-1.74392
AT1G53430	Down	Mutant imbibed vs aged imbibed	-1.72271
AT1G53470	Down	Mutant dry vs aged imbibed	-2.70437
AT1G53510	Down	WT dry vs imbibed	-1.26964
AT1G53570	Down	WT imbibed vs aged imbibed	-2.04159
AT1G53580	Down	Mutant dry vs aged imbibed	-1.88995
AT1G53580	Down	Mutant imbibed vs aged imbibed	-1.89436
AT1G53600	Down	WT dry vs aged imbibed	-1.07154
AT1G53645	Down	WT dry vs imbibed	-1.14596
AT1G53645	Down	Mutant imbibed vs aged imbibed	-1.06709
AT1G53650	Down	WT dry vs imbibed	-1.11102
AT1G53650	Down	WT imbibed vs aged imbibed	-1.51015
AT1G53650	Down	Mutant imbibed vs aged imbibed	-1.43373
AT1G53680	Down	WT vs mutant aged imbibed	-1.24032
AT1G53840	Down	Mutant imbibed vs aged imbibed	-1.34267
AT1G54000	Down	WT vs mutant imbibed	-2.42385
AT1G54000	Down	Mutant imbibed vs aged imbibed	-1.96744
AT1G54010	Down	Mutant imbibed vs aged imbibed	-1.78983
AT1G54110	Down	WT imbibed vs aged imbibed	-1.25689
AT1G54160	Down	WT dry vs imbibed	-1.41658
AT1G54170	Down	WT dry vs imbibed	-1.15559
AT1G54220	Down	WT dry vs imbibed	-1.62798
AT1G54250	Down	WT dry vs imbibed	-1.03005
AT1G54260	Down	WT dry vs imbibed	-1.82541
AT1G54270	Down	WT dry vs imbibed	-1.05872
AT1G54270	Down	WT imbibed vs aged imbibed	-1.59087
AT1G54270	Down	Mutant dry vs imbibed	-1.00613
AT1G54270	Down	Mutant imbibed vs aged imbibed	-1.2307
AT1G54350	Down	WT dry vs imbibed	-1.0804
AT1G54385	Down	WT dry vs aged imbibed	-1.4251
AT1G54385	Down	Mutant dry vs aged imbibed	-1.01709
AT1G54410	Down	Mutant dry vs aged imbibed	-1.73839
AT1G54575	Down	Mutant dry vs aged imbibed	-2.43956
AT1G54580	Down	Mutant dry vs aged imbibed	-1.69209
AT1G54580	Down	Mutant imbibed vs aged imbibed	-1.05797
AT1G54630	Down	Mutant imbibed vs aged imbibed	-1.10914
AT1G54650	Down	WT dry vs imbibed	-1.14063
AT1G55310	Down	WT dry vs imbibed	-1.84427
AT1G55310	Down	Mutant dry vs imbibed	-1.12707
AT1G55320	Down	WT dry vs imbibed	-1.15887
AT1G55320	Down	Mutant dry vs imbibed	-1.14934
AT1G55450	Down	Mutant dry vs aged imbibed	-1.81482
AT1G55450	Down	Mutant imbibed vs aged imbibed	-2.64928
AT1G55500	Down	WT imbibed vs aged imbibed	-1.16281
AT1G55560	Down	Mutant dry vs aged imbibed	-1.67931
AT1G55580	Down	WT dry vs imbibed	-2.38657
AT1G55580	Down	Mutant dry vs imbibed	-3.47305
AT1G55580	Down	Mutant imbibed vs aged imbibed	-2.94123
AT1G55740	Down	WT dry vs imbibed	-4.31321
AT1G55740	Down	WT imbibed vs aged imbibed	-4.22914
AT1G55740	Down	Mutant dry vs imbibed	-3.16691
AT1G55740	Down	Mutant dry vs aged imbibed	-1.70697
AT1G55740	Down	Mutant imbibed vs aged imbibed	-4.87388
AT1G55820	Down	WT dry vs imbibed	-2.09865
AT1G55820	Down	Mutant dry vs imbibed	-1.17426
AT1G55900	Down	WT dry vs imbibed	-1.70429
AT1G55900	Down	WT imbibed vs aged imbibed	-1.84889
AT1G55900	Down	Mutant dry vs imbibed	-1.0622
AT1G55900	Down	Mutant imbibed vs aged imbibed	-1.14998
AT1G55915	Down	Mutant imbibed vs aged imbibed	-1.28345
AT1G55920	Down	WT vs mutant imbibed	-1.04523
AT1G55920	Down	Mutant dry vs imbibed	-1.64823
AT1G55920	Down	Mutant imbibed vs aged imbibed	-1.75741
AT1G56010	Down	WT dry vs imbibed	-1.54352
AT1G56045	Down	Mutant dry vs aged imbibed	-1.03447
AT1G56060	Down	WT imbibed vs aged imbibed	-1.33185
AT1G56110	Down	WT dry vs imbibed	-1.04399
AT1G56190	Down	WT dry vs imbibed	-1.99962
AT1G56190	Down	Mutant dry vs imbibed	-1.48144
AT1G56190	Down	Mutant imbibed vs aged imbibed	-1.2827
AT1G56210	Down	WT dry vs imbibed	-1.92092
AT1G56210	Down	Mutant dry vs imbibed	-1.32002
AT1G56210	Down	Mutant imbibed vs aged imbibed	-2.41595
AT1G56300	Down	WT dry vs imbibed	-3.122
AT1G56300	Down	WT imbibed vs aged imbibed	-3.16946
AT1G56300	Down	Mutant dry vs imbibed	-1.91543
AT1G56300	Down	Mutant dry vs aged imbibed	-1.37757
AT1G56300	Down	Mutant imbibed vs aged imbibed	-3.293
AT1G56340	Down	WT vs mutant imbibed	-1.33204
AT1G56340	Down	Mutant dry vs imbibed	-1.48815
AT1G56340	Down	Mutant imbibed vs aged imbibed	-2.02214
AT1G56345	Down	Mutant dry vs imbibed	-1.66295
AT1G56345	Down	Mutant imbibed vs aged imbibed	-1.55992
AT1G56440	Down	WT dry vs imbibed	-1.39138
AT1G56450	Down	Mutant imbibed vs aged imbibed	-1.28612
AT1G56470	Down	WT vs mutant aged imbibed	-1.56052
AT1G56700	Down	Mutant imbibed vs aged imbibed	-1.18784
AT1G57610	Down	WT dry vs imbibed	-2.13371
AT1G57610	Down	Mutant imbibed vs aged imbibed	-1.57673
AT1G57630	Down	Mutant imbibed vs aged imbibed	-1.83031
AT1G57660	Down	Mutant dry vs aged imbibed	-1.06553
AT1G57660	Down	Mutant imbibed vs aged imbibed	-1.20637
AT1G57680	Down	WT dry vs imbibed	-2.12991
AT1G57680	Down	Mutant dry vs imbibed	-2.17903
AT1G57680	Down	Mutant imbibed vs aged imbibed	-2.74048
AT1G57700	Down	WT dry vs imbibed	-1.32613
AT1G57700	Down	Mutant dry vs imbibed	-1.53497
AT1G57700	Down	Mutant imbibed vs aged imbibed	-2.06715
AT1G57990	Down	WT vs mutant imbibed	-1.87952
AT1G57990	Down	Mutant dry vs aged imbibed	-2.46309
AT1G57990	Down	Mutant imbibed vs aged imbibed	-3.71105
AT1G58270	Down	Mutant dry vs aged imbibed	-2.50463
AT1G58290	Down	Mutant dry vs aged imbibed	-3.11059
AT1G58290	Down	Mutant imbibed vs aged imbibed	-2.27391
AT1G58380	Down	WT dry vs imbibed	-1.26245
AT1G58380	Down	Mutant imbibed vs aged imbibed	-1.7773
AT1G58440	Down	WT dry vs imbibed	-1.32847
AT1G58440	Down	WT imbibed vs aged imbibed	-1.81681
AT1G58440	Down	Mutant dry vs imbibed	-1.19102
AT1G58440	Down	Mutant imbibed vs aged imbibed	-1.07134
AT1G58889	Down	Mutant dry vs imbibed	-1.72184
AT1G59265	Down	Mutant dry vs imbibed	-1.86015
AT1G59590	Down	Mutant dry vs imbibed	-1.75357
AT1G59590	Down	Mutant imbibed vs aged imbibed	-2.19723
AT1G59650	Down	Mutant imbibed vs aged imbibed	-1.10163
AT1G59660	Down	WT dry vs imbibed	-2.2377
AT1G59660	Down	WT imbibed vs aged imbibed	-2.26191
AT1G59660	Down	Mutant dry vs imbibed	-1.94412
AT1G59660	Down	Mutant imbibed vs aged imbibed	-1.99538
AT1G59710	Down	WT dry vs imbibed	-2.69214
AT1G59710	Down	WT imbibed vs aged imbibed	-3.3092
AT1G59710	Down	Mutant dry vs imbibed	-2.06559
AT1G59710	Down	Mutant imbibed vs aged imbibed	-3.0085
AT1G59720	Down	Mutant imbibed vs aged imbibed	-1.36863
AT1G59860	Down	WT dry vs imbibed	-3.43008
AT1G59860	Down	Mutant dry vs imbibed	-2.08138
AT1G59860	Down	Mutant imbibed vs aged imbibed	-2.19129
AT1G59865	Down	WT dry vs imbibed	-2.29726
AT1G59865	Down	WT imbibed vs aged imbibed	-1.69887
AT1G59865	Down	Mutant dry vs imbibed	-2.02044
AT1G59870	Down	Mutant imbibed vs aged imbibed	-2.00824
AT1G59970	Down	WT dry vs imbibed	-1.30923
AT1G60080	Down	WT dry vs imbibed	-1.21736
AT1G60090	Down	WT vs mutant imbibed	-2.00756
AT1G60090	Down	Mutant imbibed vs aged imbibed	-1.82721
AT1G60160	Down	Mutant dry vs aged imbibed	-1.8601
AT1G60190	Down	WT dry vs aged imbibed	-1.24637
AT1G60190	Down	WT imbibed vs aged imbibed	-1.15903
AT1G60200	Down	WT dry vs imbibed	-1.24308
AT1G60220	Down	WT dry vs imbibed	-1.34127
AT1G60420	Down	Mutant dry vs imbibed	-1.0011
AT1G60420	Down	Mutant imbibed vs aged imbibed	-1.11877
AT1G60525	Down	WT dry vs imbibed	-1.32357
AT1G60640	Down	WT dry vs imbibed	-2.26809
AT1G60640	Down	Mutant dry vs imbibed	-1.14524
AT1G60640	Down	Mutant imbibed vs aged imbibed	-1.03827
AT1G60720	Down	WT dry vs imbibed	-1.24401
AT1G60720	Down	Mutant dry vs imbibed	-1.30603
AT1G60720	Down	Mutant imbibed vs aged imbibed	-1.12118
AT1G60750	Down	WT dry vs imbibed	-1.51502
AT1G60750	Down	Mutant dry vs imbibed	-1.39006
AT1G60790	Down	WT dry vs aged imbibed	-1.05719
AT1G60850	Down	WT dry vs imbibed	-1.70487
AT1G60850	Down	Mutant dry vs imbibed	-1.14454
AT1G60850	Down	Mutant imbibed vs aged imbibed	-1.14578
AT1G60860	Down	WT dry vs imbibed	-1.19123
AT1G60900	Down	WT dry vs imbibed	-1.82961
AT1G60930	Down	WT dry vs imbibed	-1.0552
AT1G60930	Down	Mutant dry vs imbibed	-1.30294
AT1G60930	Down	Mutant imbibed vs aged imbibed	-1.1854
AT1G60960	Down	Mutant dry vs imbibed	-1.50103
AT1G60960	Down	Mutant imbibed vs aged imbibed	-1.24599
AT1G60989	Down	WT dry vs aged imbibed	-1.61542
AT1G60990	Down	WT dry vs imbibed	-1.11077
AT1G61100	Down	WT dry vs imbibed	-2.41122
AT1G61100	Down	WT imbibed vs aged imbibed	-1.85353
AT1G61100	Down	Mutant dry vs imbibed	-1.64704
AT1G61100	Down	Mutant imbibed vs aged imbibed	-1.74983
AT1G61210	Down	WT dry vs imbibed	-1.12708
AT1G61210	Down	Mutant dry vs imbibed	-1.20089
AT1G61215	Down	WT dry vs imbibed	-1.52001
AT1G61260	Down	WT dry vs imbibed	-1.66396
AT1G61260	Down	Mutant imbibed vs aged imbibed	-2.60775
AT1G61275	Down	WT dry vs imbibed	-1.43979
AT1G61275	Down	Mutant imbibed vs aged imbibed	-1.76649
AT1G61280	Down	WT dry vs imbibed	-1.5309
AT1G61290	Down	WT dry vs imbibed	-1.57016
AT1G61290	Down	Mutant dry vs imbibed	-1.67085
AT1G61340	Down	WT imbibed vs aged imbibed	-1.00901
AT1G61470	Down	Mutant imbibed vs aged imbibed	-1.04059
AT1G61560	Down	Mutant imbibed vs aged imbibed	-1.81461
AT1G61563	Down	Mutant dry vs aged imbibed	-2.52383
AT1G61566	Down	Mutant dry vs aged imbibed	-2.24802
AT1G61640	Down	WT dry vs imbibed	-2.66688
AT1G61640	Down	WT imbibed vs aged imbibed	-1.1882
AT1G61640	Down	Mutant dry vs imbibed	-2.30934
AT1G61640	Down	Mutant imbibed vs aged imbibed	-2.81468
AT1G61740	Down	WT dry vs aged imbibed	-1.2009
AT1G61800	Down	Mutant dry vs aged imbibed	-1.3939
AT1G61820	Down	Mutant dry vs aged imbibed	-2.07981
AT1G61870	Down	Mutant dry vs aged imbibed	-1.10006
AT1G61900	Down	WT imbibed vs aged imbibed	-3.62301
AT1G61900	Down	Mutant imbibed vs aged imbibed	-1.05842
AT1G61970	Down	WT dry vs imbibed	-1.5167
AT1G61970	Down	Mutant dry vs imbibed	-1.36646
AT1G61980	Down	WT imbibed vs aged imbibed	-1.30555
AT1G61980	Down	Mutant imbibed vs aged imbibed	-1.80801
AT1G62045	Down	Mutant imbibed vs aged imbibed	-1.73155
AT1G62050	Down	WT dry vs imbibed	-2.09614
AT1G62050	Down	Mutant dry vs imbibed	-2.03169
AT1G62050	Down	Mutant imbibed vs aged imbibed	-1.96484
AT1G62110	Down	Mutant imbibed vs aged imbibed	-1.84293
AT1G62130	Down	WT dry vs imbibed	-1.15684
AT1G62150	Down	Mutant imbibed vs aged imbibed	-1.57211
AT1G62180	Down	WT imbibed vs aged imbibed	-1.66219
AT1G62300	Down	WT dry vs imbibed	-2.32306
AT1G62300	Down	Mutant dry vs imbibed	-2.08787
AT1G62300	Down	Mutant imbibed vs aged imbibed	-1.8006
AT1G62420	Down	WT imbibed vs aged imbibed	-1.28983
AT1G62510	Down	WT dry vs aged imbibed	-1.3277
AT1G62570	Down	Mutant dry vs aged imbibed	-2.81495
AT1G62570	Down	Mutant imbibed vs aged imbibed	-1.69109
AT1G62790	Down	WT dry vs imbibed	-1.7074
AT1G62790	Down	WT imbibed vs aged imbibed	-2.60152
AT1G62790	Down	Mutant dry vs imbibed	-1.38074
AT1G62790	Down	Mutant imbibed vs aged imbibed	-2.0224
AT1G62914	Down	WT dry vs imbibed	-1.18823
AT1G62930	Down	Mutant dry vs imbibed	-1.31207
AT1G63010	Down	Mutant dry vs aged imbibed	-1.09487
AT1G63080	Down	WT dry vs imbibed	-2.36633
AT1G63430	Down	WT dry vs imbibed	-2.06682
AT1G63430	Down	Mutant dry vs imbibed	-1.53785
AT1G63430	Down	Mutant imbibed vs aged imbibed	-1.79083
AT1G63450	Down	WT dry vs imbibed	-1.29761
AT1G63450	Down	Mutant dry vs imbibed	-1.50653
AT1G63460	Down	Mutant dry vs aged imbibed	-1.88589
AT1G63460	Down	Mutant imbibed vs aged imbibed	-1.93228
AT1G63480	Down	WT dry vs imbibed	-1.34661
AT1G63490	Down	WT imbibed vs aged imbibed	-1.18481
AT1G63690	Down	WT dry vs imbibed	-1.02405
AT1G63810	Down	WT dry vs imbibed	-1.26704
AT1G63810	Down	WT imbibed vs aged imbibed	-1.25321
AT1G63930	Down	WT dry vs imbibed	-1.53352
AT1G63930	Down	Mutant imbibed vs aged imbibed	-2.60535
AT1G64090	Down	WT dry vs imbibed	-2.06763
AT1G64090	Down	WT imbibed vs aged imbibed	-2.07693
AT1G64090	Down	Mutant dry vs imbibed	-1.45119
AT1G64090	Down	Mutant imbibed vs aged imbibed	-2.27595
AT1G64220	Down	WT dry vs imbibed	-2.16059
AT1G64220	Down	Mutant dry vs imbibed	-1.58336
AT1G64220	Down	Mutant imbibed vs aged imbibed	-2.6498
AT1G64270	Down	WT imbibed vs aged imbibed	-1.06887
AT1G64490	Down	Mutant dry vs aged imbibed	-1.18322
AT1G64490	Down	Mutant imbibed vs aged imbibed	-1.12212
AT1G64530	Down	WT dry vs imbibed	-1.37473
AT1G64530	Down	Mutant dry vs imbibed	-1.19689
AT1G64560	Down	WT dry vs imbibed	-3.88793
AT1G64560	Down	Mutant dry vs imbibed	-2.49995
AT1G64560	Down	Mutant imbibed vs aged imbibed	-2.46315
AT1G64561	Down	WT dry vs imbibed	-3.65665
AT1G64561	Down	Mutant dry vs imbibed	-2.5016
AT1G64561	Down	Mutant imbibed vs aged imbibed	-2.29421
AT1G64563	Down	WT dry vs imbibed	-2.98933
AT1G64563	Down	Mutant dry vs imbibed	-2.54741
AT1G64563	Down	Mutant imbibed vs aged imbibed	-2.26379
AT1G64570	Down	WT dry vs imbibed	-1.71002
AT1G64570	Down	Mutant dry vs imbibed	-1.40366
AT1G64570	Down	Mutant imbibed vs aged imbibed	-1.17861
AT1G64572	Down	WT vs mutant dry	-1.70256
AT1G64572	Down	WT dry vs imbibed	-2.09055
AT1G64640	Down	WT dry vs imbibed	-1.56464
AT1G64640	Down	Mutant dry vs imbibed	-1.44088
AT1G64640	Down	Mutant imbibed vs aged imbibed	-1.57265
AT1G64660	Down	WT imbibed vs aged imbibed	-1.26741
AT1G64790	Down	WT imbibed vs aged imbibed	-1.34485
AT1G64820	Down	WT vs mutant aged imbibed	-1.15878
AT1G65020	Down	WT dry vs imbibed	-1.34011
AT1G65020	Down	WT imbibed vs aged imbibed	-1.38873
AT1G65020	Down	Mutant dry vs imbibed	-1.28639
AT1G65020	Down	Mutant imbibed vs aged imbibed	-1.5637
AT1G65030	Down	WT dry vs imbibed	-2.10037
AT1G65030	Down	WT imbibed vs aged imbibed	-1.38535
AT1G65030	Down	Mutant dry vs imbibed	-1.50051
AT1G65030	Down	Mutant imbibed vs aged imbibed	-1.54505
AT1G65080	Down	WT dry vs imbibed	-1.02272
AT1G65080	Down	WT imbibed vs aged imbibed	-1.15366
AT1G65230	Down	WT vs mutant aged imbibed	-1.63464
AT1G65295	Down	Mutant imbibed vs aged imbibed	-1.35773
AT1G65690	Down	Mutant dry vs aged imbibed	-1.89235
AT1G65840	Down	WT dry vs imbibed	-1.18572
AT1G65840	Down	Mutant dry vs imbibed	-1.1134
AT1G65950	Down	WT dry vs imbibed	-1.28611
AT1G65960	Down	Mutant dry vs aged imbibed	-1.78793
AT1G65970	Down	WT vs mutant imbibed	-1.41875
AT1G65970	Down	WT imbibed vs aged imbibed	-2.30144
AT1G65980	Down	WT imbibed vs aged imbibed	-1.22985
AT1G66070	Down	WT dry vs imbibed	-1.66305
AT1G66070	Down	WT imbibed vs aged imbibed	-1.03995
AT1G66070	Down	Mutant dry vs imbibed	-1.0183
AT1G66070	Down	Mutant imbibed vs aged imbibed	-1.25674
AT1G66080	Down	WT dry vs imbibed	-1.49503
AT1G66080	Down	Mutant dry vs imbibed	-1.01097
AT1G66080	Down	Mutant imbibed vs aged imbibed	-1.39828
AT1G66150	Down	Mutant dry vs aged imbibed	-2.31631
AT1G66150	Down	Mutant imbibed vs aged imbibed	-3.11047
AT1G66160	Down	Mutant imbibed vs aged imbibed	-2.19546
AT1G66180	Down	Mutant imbibed vs aged imbibed	-1.79344
AT1G66200	Down	Mutant dry vs aged imbibed	-2.35918
AT1G66250	Down	WT dry vs imbibed	-1.19604
AT1G66250	Down	WT imbibed vs aged imbibed	-2.99011
AT1G66400	Down	Mutant dry vs aged imbibed	-2.04771
AT1G66500	Down	WT dry vs imbibed	-2.10202
AT1G66500	Down	Mutant dry vs imbibed	-1.70442
AT1G66510	Down	WT dry vs imbibed	-1.05465
AT1G66510	Down	WT imbibed vs aged imbibed	-1.04857
AT1G66580	Down	Mutant imbibed vs aged imbibed	-1.037
AT1G66600	Down	Mutant dry vs imbibed	-3.18776
AT1G66600	Down	Mutant imbibed vs aged imbibed	-3.468
AT1G66690	Down	Mutant dry vs aged imbibed	-2.18271
AT1G66770	Down	WT imbibed vs aged imbibed	-2.54374
AT1G67090	Down	WT vs mutant imbibed	-1.11622
AT1G67090	Down	Mutant dry vs aged imbibed	-1.10622
AT1G67105	Down	WT imbibed vs aged imbibed	-1.22651
AT1G67105	Down	Mutant dry vs aged imbibed	-1.05572
AT1G67190	Down	Mutant imbibed vs aged imbibed	-1.6556
AT1G67210	Down	WT dry vs imbibed	-1.14938
AT1G67250	Down	Mutant dry vs aged imbibed	-1.07203
AT1G67250	Down	Mutant imbibed vs aged imbibed	-1.35053
AT1G67340	Down	WT imbibed vs aged imbibed	-1.80184
AT1G67410	Down	WT dry vs imbibed	-1.11653
AT1G67510	Down	WT dry vs imbibed	-2.52096
AT1G67510	Down	Mutant dry vs imbibed	-1.75204
AT1G67510	Down	Mutant imbibed vs aged imbibed	-2.59172
AT1G67650	Down	WT dry vs imbibed	-1.74319
AT1G67650	Down	Mutant dry vs imbibed	-1.47114
AT1G67650	Down	Mutant imbibed vs aged imbibed	-1.29121
AT1G67792	Down	Mutant dry vs imbibed	-1.16772
AT1G67890	Down	WT dry vs imbibed	-1.27679
AT1G67900	Down	WT dry vs aged imbibed	-1.58873
AT1G68010	Down	WT vs mutant aged imbibed	-1.02029
AT1G68050	Down	WT imbibed vs aged imbibed	-1.45241
AT1G68110	Down	Mutant dry vs aged imbibed	-2.46253
AT1G68160	Down	Mutant imbibed vs aged imbibed	-1.17059
AT1G68390	Down	Mutant imbibed vs aged imbibed	-1.44553
AT1G68440	Down	Mutant dry vs aged imbibed	-2.75129
AT1G68450	Down	Mutant imbibed vs aged imbibed	-1.78724
AT1G68490	Down	Mutant imbibed vs aged imbibed	-1.28003
AT1G68530	Down	Mutant dry vs aged imbibed	-2.2778
AT1G68550	Down	WT dry vs imbibed	-2.42139
AT1G68550	Down	Mutant dry vs imbibed	-2.42707
AT1G68550	Down	Mutant imbibed vs aged imbibed	-3.24101
AT1G68560	Down	WT dry vs aged imbibed	-1.21651
AT1G68560	Down	Mutant dry vs aged imbibed	-2.34498
AT1G68560	Down	Mutant imbibed vs aged imbibed	-2.3143
AT1G68570	Down	WT dry vs aged imbibed	-1.23141
AT1G68580	Down	WT imbibed vs aged imbibed	-1.06914
AT1G68585	Down	WT vs mutant aged imbibed	-1.32689
AT1G68620	Down	Mutant dry vs aged imbibed	-2.54231
AT1G68690	Down	WT dry vs imbibed	-1.62425
AT1G68690	Down	Mutant dry vs imbibed	-1.81902
AT1G68690	Down	Mutant imbibed vs aged imbibed	-1.10732
AT1G68990	Down	WT dry vs imbibed	-1.29956
AT1G69170	Down	WT dry vs imbibed	-1.91931
AT1G69250	Down	WT dry vs imbibed	-1.13999
AT1G69260	Down	WT imbibed vs aged imbibed	-1.63057
AT1G69290	Down	Mutant dry vs aged imbibed	-1.06224
AT1G69480	Down	Mutant dry vs aged imbibed	-1.64346
AT1G69530	Down	WT dry vs aged imbibed	-2.17053
AT1G69530	Down	WT imbibed vs aged imbibed	-3.64754
AT1G69530	Down	Mutant dry vs imbibed	-1.46068
AT1G69530	Down	Mutant dry vs aged imbibed	-1.80658
AT1G69530	Down	Mutant imbibed vs aged imbibed	-3.26726
AT1G69600	Down	WT imbibed vs aged imbibed	-1.47106
AT1G69620	Down	Mutant imbibed vs aged imbibed	-1.06228
AT1G69760	Down	Mutant dry vs aged imbibed	-1.08973
AT1G69850	Down	WT dry vs imbibed	-1.71775
AT1G69850	Down	Mutant dry vs imbibed	-1.61549
AT1G69850	Down	Mutant imbibed vs aged imbibed	-2.23422
AT1G69900	Down	Mutant imbibed vs aged imbibed	-2.33481
AT1G69920	Down	WT vs mutant imbibed	-2.15612
AT1G69920	Down	Mutant imbibed vs aged imbibed	-2.46985
AT1G69930	Down	Mutant dry vs aged imbibed	-2.14393
AT1G69940	Down	WT dry vs aged imbibed	-1.28782
AT1G70000	Down	WT dry vs imbibed	-1.31546
AT1G70000	Down	Mutant dry vs imbibed	-1.5405
AT1G70000	Down	Mutant dry vs aged imbibed	-1.562
AT1G70000	Down	Mutant imbibed vs aged imbibed	-3.10249
AT1G70060	Down	WT imbibed vs aged imbibed	-1.72407
AT1G70080	Down	WT imbibed vs aged imbibed	-1.69849
AT1G70080	Down	Mutant dry vs imbibed	-1.62175
AT1G70080	Down	Mutant imbibed vs aged imbibed	-2.06418
AT1G70090	Down	WT dry vs imbibed	-2.84385
AT1G70090	Down	WT imbibed vs aged imbibed	-3.02676
AT1G70090	Down	Mutant dry vs imbibed	-2.49834
AT1G70090	Down	Mutant dry vs aged imbibed	-1.74306
AT1G70090	Down	Mutant imbibed vs aged imbibed	-4.24141
AT1G70280	Down	Mutant dry vs aged imbibed	-1.80137
AT1G70410	Down	Mutant dry vs aged imbibed	-1.19159
AT1G70410	Down	Mutant imbibed vs aged imbibed	-1.44464
AT1G70420	Down	WT imbibed vs aged imbibed	-1.47524
AT1G70440	Down	WT dry vs aged imbibed	-1.68059
AT1G70440	Down	WT imbibed vs aged imbibed	-1.45509
AT1G70440	Down	Mutant dry vs aged imbibed	-2.74546
AT1G70440	Down	Mutant imbibed vs aged imbibed	-4.07025
AT1G70490	Down	Mutant imbibed vs aged imbibed	-1.24855
AT1G70520	Down	Mutant imbibed vs aged imbibed	-1.4165
AT1G70620	Down	WT dry vs imbibed	-1.86477
AT1G70620	Down	Mutant dry vs imbibed	-1.06136
AT1G70680	Down	Mutant dry vs aged imbibed	-3.3952
AT1G70700	Down	WT dry vs aged imbibed	-1.66064
AT1G70840	Down	WT imbibed vs aged imbibed	-1.52711
AT1G70910	Down	WT dry vs imbibed	-1.81203
AT1G70910	Down	Mutant imbibed vs aged imbibed	-1.68316
AT1G71010	Down	WT dry vs imbibed	-2.00612
AT1G71010	Down	WT imbibed vs aged imbibed	-1.43171
AT1G71010	Down	Mutant dry vs imbibed	-1.83499
AT1G71010	Down	Mutant imbibed vs aged imbibed	-1.65955
AT1G71040	Down	Mutant dry vs aged imbibed	-2.35773
AT1G71050	Down	Mutant dry vs aged imbibed	-1.85274
AT1G71070	Down	WT dry vs imbibed	-1.30936
AT1G71070	Down	WT imbibed vs aged imbibed	-2.03618
AT1G71090	Down	WT dry vs aged imbibed	-1.20834
AT1G71100	Down	WT dry vs imbibed	-1.15351
AT1G71100	Down	Mutant dry vs imbibed	-1.016
AT1G71100	Down	Mutant imbibed vs aged imbibed	-1.98751
AT1G71140	Down	WT dry vs imbibed	-1.26308
AT1G71140	Down	WT imbibed vs aged imbibed	-1.64722
AT1G71140	Down	Mutant dry vs imbibed	-1.39358
AT1G71140	Down	Mutant imbibed vs aged imbibed	-1.613
AT1G71160	Down	Mutant dry vs imbibed	-1.66577
AT1G71240	Down	WT dry vs imbibed	-1.18302
AT1G71250	Down	WT imbibed vs aged imbibed	-1.21117
AT1G71695	Down	WT dry vs aged imbibed	-1.00245
AT1G71697	Down	Mutant dry vs aged imbibed	-1.06297
AT1G71697	Down	Mutant imbibed vs aged imbibed	-1.31515
AT1G71800	Down	WT dry vs imbibed	-1.85694
AT1G71800	Down	Mutant dry vs imbibed	-1.04658
AT1G71800	Down	Mutant imbibed vs aged imbibed	-1.19155
AT1G71830	Down	WT dry vs imbibed	-1.26786
AT1G71860	Down	Mutant dry vs imbibed	-1.07796
AT1G71960	Down	WT imbibed vs aged imbibed	-1.74304
AT1G72020	Down	Mutant dry vs aged imbibed	-1.02284
AT1G72150	Down	WT vs mutant dry	-1.88947
AT1G72150	Down	WT dry vs imbibed	-4.46743
AT1G72150	Down	WT imbibed vs aged imbibed	-4.75282
AT1G72150	Down	Mutant dry vs imbibed	-2.18058
AT1G72150	Down	Mutant dry vs aged imbibed	-2.5574
AT1G72150	Down	Mutant imbibed vs aged imbibed	-4.73797
AT1G72280	Down	Mutant dry vs imbibed	-1.46989
AT1G72280	Down	Mutant imbibed vs aged imbibed	-2.5655
AT1G72360	Down	WT dry vs imbibed	-1.23468
AT1G72360	Down	Mutant dry vs imbibed	-1.00806
AT1G72360	Down	Mutant imbibed vs aged imbibed	-1.4086
AT1G72390	Down	WT dry vs imbibed	-1.01477
AT1G72390	Down	WT imbibed vs aged imbibed	-1.26852
AT1G72430	Down	WT dry vs imbibed	-3.38743
AT1G72430	Down	WT imbibed vs aged imbibed	-3.21921
AT1G72430	Down	Mutant dry vs imbibed	-1.75775
AT1G72430	Down	Mutant dry vs aged imbibed	-1.08241
AT1G72430	Down	Mutant imbibed vs aged imbibed	-2.84016
AT1G72450	Down	Mutant dry vs aged imbibed	-1.60491
AT1G72470	Down	WT dry vs imbibed	-1.93142
AT1G72470	Down	Mutant dry vs imbibed	-1.37305
AT1G72470	Down	Mutant imbibed vs aged imbibed	-1.81526
AT1G72510	Down	Mutant imbibed vs aged imbibed	-1.75852
AT1G72520	Down	Mutant imbibed vs aged imbibed	-1.95861
AT1G72560	Down	WT dry vs imbibed	-1.56694
AT1G72560	Down	Mutant dry vs imbibed	-1.1311
AT1G72600	Down	WT dry vs imbibed	-1.34584
AT1G72600	Down	Mutant dry vs imbibed	-1.23741
AT1G72750	Down	WT dry vs imbibed	-1.57629
AT1G72750	Down	WT imbibed vs aged imbibed	-1.43099
AT1G72750	Down	Mutant dry vs imbibed	-1.28284
AT1G72750	Down	Mutant imbibed vs aged imbibed	-2.15818
AT1G72800	Down	WT dry vs aged imbibed	-1.15701
AT1G72800	Down	WT imbibed vs aged imbibed	-1.18301
AT1G72820	Down	WT imbibed vs aged imbibed	-2.17246
AT1G72840	Down	WT dry vs imbibed	-1.35223
AT1G72850	Down	WT dry vs imbibed	-1.37216
AT1G72900	Down	WT dry vs imbibed	-1.51094
AT1G72900	Down	WT imbibed vs aged imbibed	-1.80622
AT1G72940	Down	Mutant imbibed vs aged imbibed	-1.41373
AT1G73130	Down	WT dry vs imbibed	-1.35956
AT1G73240	Down	WT dry vs imbibed	-1.00762
AT1G73240	Down	Mutant dry vs imbibed	-1.04725
AT1G73240	Down	Mutant imbibed vs aged imbibed	-1.10163
AT1G73260	Down	WT dry vs aged imbibed	-2.53354
AT1G73260	Down	Mutant dry vs aged imbibed	-2.35511
AT1G73310	Down	WT vs mutant aged imbibed	-1.13868
AT1G73350	Down	WT dry vs imbibed	-1.37977
AT1G73440	Down	Mutant imbibed vs aged imbibed	-1.40529
AT1G73480	Down	Mutant imbibed vs aged imbibed	-1.15294
AT1G73550	Down	WT dry vs imbibed	-2.03217
AT1G73550	Down	Mutant dry vs imbibed	-1.87257
AT1G73550	Down	Mutant imbibed vs aged imbibed	-2.32819
AT1G73590	Down	WT dry vs imbibed	-1.28134
AT1G73590	Down	Mutant dry vs imbibed	-1.18074
AT1G73590	Down	Mutant imbibed vs aged imbibed	-1.01434
AT1G73660	Down	WT dry vs imbibed	-1.58808
AT1G73680	Down	WT imbibed vs aged imbibed	-1.43814
AT1G73690	Down	WT dry vs imbibed	-1.36426
AT1G73880	Down	Mutant imbibed vs aged imbibed	-1.10716
AT1G73965	Down	WT dry vs imbibed	-2.08904
AT1G73965	Down	Mutant dry vs imbibed	-3.76796
AT1G73965	Down	Mutant imbibed vs aged imbibed	-3.6113
AT1G74010	Down	Mutant dry vs aged imbibed	-2.66325
AT1G74010	Down	Mutant imbibed vs aged imbibed	-1.71607
AT1G74020	Down	Mutant dry vs aged imbibed	-1.00537
AT1G74030	Down	Mutant imbibed vs aged imbibed	-1.64892
AT1G74100	Down	Mutant imbibed vs aged imbibed	-1.19655
AT1G74170	Down	WT dry vs imbibed	-2.19221
AT1G74170	Down	Mutant dry vs imbibed	-1.79819
AT1G74170	Down	Mutant imbibed vs aged imbibed	-1.57918
AT1G74180	Down	WT dry vs imbibed	-1.55562
AT1G74205	Down	WT dry vs imbibed	-1.65822
AT1G74205	Down	Mutant dry vs imbibed	-1.33091
AT1G74205	Down	Mutant imbibed vs aged imbibed	-1.43009
AT1G74250	Down	WT dry vs imbibed	-1.68536
AT1G74300	Down	WT dry vs imbibed	-2.06363
AT1G74300	Down	Mutant dry vs imbibed	-1.76214
AT1G74360	Down	WT vs mutant imbibed	-1.19498
AT1G74360	Down	Mutant dry vs imbibed	-1.16965
AT1G74390	Down	Mutant dry vs imbibed	-1.01707
AT1G74400	Down	Mutant dry vs imbibed	-1.29222
AT1G74400	Down	Mutant imbibed vs aged imbibed	-1.27175
AT1G74453	Down	WT dry vs imbibed	-1.78006
AT1G74453	Down	Mutant dry vs imbibed	-1.50991
AT1G74453	Down	Mutant imbibed vs aged imbibed	-1.38873
AT1G74456	Down	WT dry vs imbibed	-1.45659
AT1G74650	Down	WT imbibed vs aged imbibed	-1.41639
AT1G74650	Down	Mutant dry vs aged imbibed	-1.22516
AT1G74750	Down	WT dry vs imbibed	-2.70084
AT1G74750	Down	WT imbibed vs aged imbibed	-2.55985
AT1G74750	Down	Mutant dry vs imbibed	-2.01251
AT1G74750	Down	Mutant imbibed vs aged imbibed	-2.19029
AT1G74800	Down	Mutant dry vs imbibed	-1.352
AT1G74840	Down	WT imbibed vs aged imbibed	-1.30864
AT1G74940	Down	WT dry vs imbibed	-2.77978
AT1G74940	Down	Mutant imbibed vs aged imbibed	-1.99404
AT1G75000	Down	Mutant dry vs imbibed	-1.03175
AT1G75080	Down	WT dry vs imbibed	-1.60725
AT1G75080	Down	WT imbibed vs aged imbibed	-1.13084
AT1G75080	Down	Mutant dry vs imbibed	-1.07594
AT1G75080	Down	Mutant imbibed vs aged imbibed	-1.37843
AT1G75120	Down	WT dry vs imbibed	-1.85393
AT1G75163	Down	Mutant imbibed vs aged imbibed	-1.49156
AT1G75166	Down	Mutant imbibed vs aged imbibed	-1.88195
AT1G75180	Down	Mutant dry vs aged imbibed	-1.45439
AT1G75270	Down	WT dry vs imbibed	-2.07181
AT1G75270	Down	WT imbibed vs aged imbibed	-2.292
AT1G75270	Down	Mutant dry vs imbibed	-1.62611
AT1G75270	Down	Mutant dry vs aged imbibed	-1.32805
AT1G75270	Down	Mutant imbibed vs aged imbibed	-2.95416
AT1G75280	Down	WT dry vs imbibed	-1.25437
AT1G75280	Down	WT imbibed vs aged imbibed	-2.12053
AT1G75280	Down	Mutant dry vs imbibed	-1.30569
AT1G75280	Down	Mutant imbibed vs aged imbibed	-1.6218
AT1G75410	Down	WT dry vs imbibed	-1.68312
AT1G75410	Down	Mutant imbibed vs aged imbibed	-1.23417
AT1G75580	Down	Mutant dry vs aged imbibed	-1.46892
AT1G75600	Down	WT vs mutant dry	-2.32912
AT1G75600	Down	WT dry vs imbibed	-2.45347
AT1G75600	Down	Mutant dry vs aged imbibed	-2.59253
AT1G75600	Down	Mutant imbibed vs aged imbibed	-2.9481
AT1G75610	Down	Mutant dry vs aged imbibed	-2.2908
AT1G75670	Down	WT imbibed vs aged imbibed	-1.0929
AT1G75730	Down	WT dry vs imbibed	-1.35664
AT1G75840	Down	WT imbibed vs aged imbibed	-2.84444
AT1G75840	Down	Mutant imbibed vs aged imbibed	-1.08398
AT1G75860	Down	WT dry vs imbibed	-1.64301
AT1G75860	Down	Mutant dry vs imbibed	-1.26257
AT1G75960	Down	WT dry vs imbibed	-1.07037
AT1G75960	Down	WT imbibed vs aged imbibed	-1.21752
AT1G76170	Down	WT dry vs imbibed	-1.00035
AT1G76180	Down	Mutant dry vs aged imbibed	-2.6685
AT1G76405	Down	WT dry vs imbibed	-1.622
AT1G76520	Down	WT dry vs imbibed	-1.64031
AT1G76520	Down	WT imbibed vs aged imbibed	-1.68083
AT1G76520	Down	Mutant dry vs imbibed	-1.15394
AT1G76520	Down	Mutant imbibed vs aged imbibed	-1.04675
AT1G76590	Down	WT imbibed vs aged imbibed	-1.27904
AT1G76600	Down	Mutant imbibed vs aged imbibed	-1.32409
AT1G76650	Down	WT dry vs imbibed	-4.44474
AT1G76650	Down	WT imbibed vs aged imbibed	-4.95396
AT1G76650	Down	Mutant dry vs aged imbibed	-2.22612
AT1G76650	Down	Mutant imbibed vs aged imbibed	-3.49094
AT1G76680	Down	WT dry vs imbibed	-1.47056
AT1G76680	Down	Mutant dry vs imbibed	-2.06901
AT1G76680	Down	Mutant dry vs aged imbibed	-1.06825
AT1G76680	Down	Mutant imbibed vs aged imbibed	-3.13726
AT1G76690	Down	WT dry vs imbibed	-2.73462
AT1G76690	Down	Mutant dry vs imbibed	-2.13115
AT1G76690	Down	Mutant imbibed vs aged imbibed	-1.30714
AT1G76710	Down	WT dry vs imbibed	-1.35732
AT1G76800	Down	Mutant dry vs aged imbibed	-2.22886
AT1G76820	Down	WT dry vs imbibed	-1.38183
AT1G76880	Down	WT dry vs imbibed	-1.88417
AT1G76880	Down	Mutant dry vs imbibed	-1.40248
AT1G76880	Down	Mutant imbibed vs aged imbibed	-1.03975
AT1G76920	Down	Mutant imbibed vs aged imbibed	-1.48999
AT1G77020	Down	WT dry vs imbibed	-2.93856
AT1G77030	Down	WT dry vs imbibed	-1.4605
AT1G77030	Down	Mutant imbibed vs aged imbibed	-1.05524
AT1G77230	Down	WT dry vs imbibed	-1.26983
AT1G77230	Down	Mutant dry vs imbibed	-1.25714
AT1G77230	Down	Mutant imbibed vs aged imbibed	-1.30778
AT1G77310	Down	WT dry vs imbibed	-1.52475
AT1G77410	Down	WT dry vs imbibed	-2.1106
AT1G77410	Down	Mutant dry vs imbibed	-1.4708
AT1G77410	Down	Mutant imbibed vs aged imbibed	-1.78489
AT1G77440	Down	Mutant imbibed vs aged imbibed	-1.18414
AT1G77460	Down	WT dry vs imbibed	-1.37329
AT1G77460	Down	Mutant imbibed vs aged imbibed	-1.41265
AT1G77480	Down	WT dry vs imbibed	-1.63204
AT1G77480	Down	WT imbibed vs aged imbibed	-2.1498
AT1G77480	Down	Mutant imbibed vs aged imbibed	-1.49545
AT1G77490	Down	Mutant dry vs aged imbibed	-1.7279
AT1G77510	Down	Mutant imbibed vs aged imbibed	-1.70477
AT1G77530	Down	WT imbibed vs aged imbibed	-1.05536
AT1G77550	Down	WT dry vs aged imbibed	-1.10778
AT1G77550	Down	WT imbibed vs aged imbibed	-1.14824
AT1G77600	Down	WT dry vs imbibed	-1.08032
AT1G77630	Down	WT dry vs imbibed	-2.0009
AT1G77630	Down	WT imbibed vs aged imbibed	-1.10405
AT1G77630	Down	Mutant dry vs imbibed	-1.43658
AT1G77630	Down	Mutant imbibed vs aged imbibed	-1.61869
AT1G77670	Down	WT dry vs imbibed	-1.53345
AT1G77670	Down	Mutant dry vs imbibed	-1.12987
AT1G77670	Down	Mutant imbibed vs aged imbibed	-1.54113
AT1G77760	Down	WT dry vs imbibed	-1.61094
AT1G77760	Down	Mutant dry vs imbibed	-1.58238
AT1G77760	Down	Mutant imbibed vs aged imbibed	-2.67096
AT1G77850	Down	WT dry vs imbibed	-1.7225
AT1G77850	Down	Mutant dry vs imbibed	-1.34887
AT1G77960	Down	WT vs mutant aged imbibed	-1.27258
AT1G77960	Down	WT dry vs imbibed	-1.03531
AT1G78000	Down	WT vs mutant imbibed	-1.3321
AT1G78080	Down	WT dry vs imbibed	-1.32053
AT1G78080	Down	Mutant imbibed vs aged imbibed	-1.42598
AT1G78100	Down	WT imbibed vs aged imbibed	-1.26968
AT1G78170	Down	WT dry vs imbibed	-1.70419
AT1G78170	Down	Mutant imbibed vs aged imbibed	-1.29723
AT1G78206	Down	WT dry vs imbibed	-2.08722
AT1G78206	Down	Mutant imbibed vs aged imbibed	-1.77272
AT1G78290	Down	WT vs mutant imbibed	-1.77033
AT1G78290	Down	WT dry vs imbibed	-2.35623
AT1G78290	Down	Mutant dry vs imbibed	-3.00792
AT1G78290	Down	Mutant imbibed vs aged imbibed	-3.87763
AT1G78300	Down	WT dry vs imbibed	-1.43253
AT1G78300	Down	WT imbibed vs aged imbibed	-1.20114
AT1G78300	Down	Mutant dry vs imbibed	-1.36351
AT1G78300	Down	Mutant imbibed vs aged imbibed	-2.10599
AT1G78340	Down	WT dry vs imbibed	-2.89275
AT1G78340	Down	WT imbibed vs aged imbibed	-2.49632
AT1G78340	Down	Mutant dry vs imbibed	-2.6614
AT1G78340	Down	Mutant imbibed vs aged imbibed	-2.90893
AT1G78390	Down	Mutant dry vs imbibed	-1.38541
AT1G78390	Down	Mutant imbibed vs aged imbibed	-1.13622
AT1G78410	Down	Mutant imbibed vs aged imbibed	-1.4
AT1G78460	Down	Mutant dry vs aged imbibed	-2.10306
AT1G78500	Down	WT dry vs aged imbibed	-1.52774
AT1G78620	Down	WT dry vs imbibed	-1.08801
AT1G78620	Down	Mutant imbibed vs aged imbibed	-1.49735
AT1G78680	Down	Mutant dry vs aged imbibed	-1.89194
AT1G78810	Down	WT dry vs imbibed	-1.03655
AT1G78810	Down	WT imbibed vs aged imbibed	-1.10126
AT1G78810	Down	Mutant imbibed vs aged imbibed	-1.16776
AT1G78850	Down	Mutant dry vs aged imbibed	-1.9296
AT1G78850	Down	Mutant imbibed vs aged imbibed	-1.76014
AT1G78960	Down	WT dry vs imbibed	-1.28767
AT1G78995	Down	WT vs mutant aged imbibed	-1.27902
AT1G79030	Down	Mutant dry vs imbibed	-1.03427
AT1G79040	Down	WT dry vs aged imbibed	-1.07456
AT1G79040	Down	Mutant dry vs aged imbibed	-1.1875
AT1G79340	Down	Mutant dry vs aged imbibed	-1.47823
AT1G79340	Down	Mutant imbibed vs aged imbibed	-1.56398
AT1G79350	Down	WT dry vs imbibed	-1.00709
AT1G79410	Down	WT dry vs imbibed	-2.53085
AT1G79410	Down	Mutant dry vs imbibed	-1.80024
AT1G79410	Down	Mutant imbibed vs aged imbibed	-3.40254
AT1G79420	Down	WT dry vs imbibed	-2.09791
AT1G79420	Down	Mutant imbibed vs aged imbibed	-1.89429
AT1G79430	Down	WT dry vs imbibed	-2.26015
AT1G79430	Down	WT imbibed vs aged imbibed	-1.0247
AT1G79430	Down	Mutant dry vs imbibed	-1.65377
AT1G79430	Down	Mutant imbibed vs aged imbibed	-2.05237
AT1G79450	Down	Mutant imbibed vs aged imbibed	-1.5163
AT1G79460	Down	WT imbibed vs aged imbibed	-1.21137
AT1G79500	Down	WT dry vs imbibed	-1.33801
AT1G79500	Down	Mutant imbibed vs aged imbibed	-1.10912
AT1G79510	Down	WT dry vs imbibed	-2.27563
AT1G79510	Down	WT imbibed vs aged imbibed	-1.1805
AT1G79510	Down	Mutant dry vs imbibed	-1.92577
AT1G79510	Down	Mutant imbibed vs aged imbibed	-1.89742
AT1G79520	Down	WT imbibed vs aged imbibed	-1.27362
AT1G79550	Down	WT imbibed vs aged imbibed	-2.80532
AT1G79550	Down	Mutant imbibed vs aged imbibed	-1.20694
AT1G79710	Down	WT dry vs imbibed	-1.56921
AT1G79710	Down	Mutant dry vs imbibed	-1.46196
AT1G79710	Down	Mutant dry vs aged imbibed	-1.25838
AT1G79710	Down	Mutant imbibed vs aged imbibed	-2.72034
AT1G79720	Down	Mutant dry vs imbibed	-1.28369
AT1G79730	Down	WT dry vs imbibed	-1.32093
AT1G79890	Down	WT dry vs imbibed	-1.81844
AT1G79910	Down	WT dry vs imbibed	-2.6388
AT1G79910	Down	Mutant dry vs imbibed	-2.37958
AT1G79915	Down	WT dry vs imbibed	-1.72242
AT1G79915	Down	Mutant dry vs imbibed	-1.91587
AT1G79920	Down	WT dry vs imbibed	-1.33103
AT1G79920	Down	Mutant dry vs imbibed	-1.05309
AT1G79930	Down	WT dry vs imbibed	-1.43908
AT1G79940	Down	WT dry vs imbibed	-1.40206
AT1G79950	Down	WT dry vs imbibed	-1.19332
AT1G79970	Down	WT dry vs imbibed	-1.05852
AT1G80020	Down	WT dry vs imbibed	-1.41864
AT1G80020	Down	Mutant dry vs imbibed	-1.11759
AT1G80060	Down	WT dry vs imbibed	-1.37221
AT1G80110	Down	Mutant dry vs aged imbibed	-1.97574
AT1G80110	Down	Mutant imbibed vs aged imbibed	-2.18641
AT1G80180	Down	WT imbibed vs aged imbibed	-1.41726
AT1G80240	Down	WT dry vs imbibed	-3.15133
AT1G80240	Down	WT imbibed vs aged imbibed	-1.30753
AT1G80370	Down	Mutant dry vs imbibed	-1.23
AT1G80440	Down	Mutant dry vs aged imbibed	-1.17557
AT1G80440	Down	Mutant imbibed vs aged imbibed	-1.41874
AT1G80450	Down	WT dry vs imbibed	-1.86727
AT1G80450	Down	Mutant dry vs imbibed	-1.86207
AT1G80450	Down	Mutant imbibed vs aged imbibed	-2.35121
AT1G80460	Down	WT vs mutant imbibed	-1.35284
AT1G80460	Down	Mutant dry vs imbibed	-1.31007
AT1G80460	Down	Mutant imbibed vs aged imbibed	-2.23634
AT1G80510	Down	Mutant imbibed vs aged imbibed	-1.27279
AT1G80530	Down	WT vs mutant imbibed	-1.17305
AT1G80530	Down	Mutant dry vs aged imbibed	-1.07592
AT1G80530	Down	Mutant imbibed vs aged imbibed	-1.28212
AT1G80640	Down	WT dry vs imbibed	-1.2087
AT1G80640	Down	Mutant dry vs imbibed	-1.44244
AT1G80640	Down	Mutant imbibed vs aged imbibed	-2.41949
AT1G80650	Down	WT dry vs imbibed	-1.10929
AT1G80650	Down	Mutant imbibed vs aged imbibed	-1.2334
AT1G80710	Down	Mutant imbibed vs aged imbibed	-1.25066
AT1G80720	Down	WT dry vs imbibed	-1.01457
AT1G80720	Down	WT imbibed vs aged imbibed	-1.12314
AT1G80720	Down	Mutant dry vs imbibed	-1.4017
AT1G80720	Down	Mutant imbibed vs aged imbibed	-1.7071
AT1G80750	Down	WT dry vs imbibed	-1.26942
AT1G80820	Down	Mutant imbibed vs aged imbibed	-1.8717
AT1G80840	Down	WT dry vs imbibed	-1.48565
AT1G80840	Down	Mutant dry vs imbibed	-2.18569
AT1G80840	Down	Mutant dry vs aged imbibed	-1.80732
AT1G80840	Down	Mutant imbibed vs aged imbibed	-3.99301
AT1G80950	Down	WT dry vs imbibed	-1.04609
AT2G01020	Down	WT dry vs imbibed	-1.02549
AT2G01023	Down	WT dry vs imbibed	-1.47439
AT2G01120	Down	WT dry vs imbibed	-1.15196
AT2G01170	Down	WT dry vs imbibed	-1.46951
AT2G01170	Down	Mutant dry vs imbibed	-1.06052
AT2G01180	Down	Mutant dry vs imbibed	-2.09341
AT2G01180	Down	Mutant imbibed vs aged imbibed	-2.52802
AT2G01190	Down	WT dry vs imbibed	-1.12369
AT2G01190	Down	WT imbibed vs aged imbibed	-1.76757
AT2G01190	Down	Mutant dry vs imbibed	-1.21636
AT2G01190	Down	Mutant imbibed vs aged imbibed	-1.13561
AT2G01200	Down	WT vs mutant aged imbibed	-1.34137
AT2G01210	Down	WT dry vs imbibed	-2.22832
AT2G01210	Down	Mutant dry vs imbibed	-1.8751
AT2G01210	Down	Mutant imbibed vs aged imbibed	-1.50855
AT2G01260	Down	WT dry vs imbibed	-1.50417
AT2G01260	Down	WT imbibed vs aged imbibed	-2.89459
AT2G01260	Down	Mutant dry vs imbibed	-1.45385
AT2G01260	Down	Mutant imbibed vs aged imbibed	-2.69751
AT2G01290	Down	WT dry vs imbibed	-1.79679
AT2G01290	Down	WT imbibed vs aged imbibed	-1.1578
AT2G01290	Down	Mutant dry vs imbibed	-1.4257
AT2G01290	Down	Mutant imbibed vs aged imbibed	-1.901
AT2G01460	Down	WT dry vs imbibed	-1.03593
AT2G01480	Down	WT dry vs imbibed	-1.24322
AT2G01510	Down	Mutant imbibed vs aged imbibed	-1.0793
AT2G01540	Down	Mutant dry vs aged imbibed	-1.1981
AT2G01570	Down	WT dry vs imbibed	-1.79868
AT2G01570	Down	Mutant dry vs imbibed	-1.33249
AT2G01570	Down	Mutant dry vs aged imbibed	-1.27657
AT2G01570	Down	Mutant imbibed vs aged imbibed	-2.60906
AT2G01600	Down	WT dry vs imbibed	-1.08151
AT2G01630	Down	WT dry vs imbibed	-2.01487
AT2G01630	Down	WT imbibed vs aged imbibed	-1.0782
AT2G01630	Down	Mutant dry vs imbibed	-2.12325
AT2G01630	Down	Mutant imbibed vs aged imbibed	-2.01805
AT2G01650	Down	WT dry vs imbibed	-1.15614
AT2G01650	Down	WT imbibed vs aged imbibed	-2.54022
AT2G01650	Down	Mutant dry vs imbibed	-1.07185
AT2G01650	Down	Mutant imbibed vs aged imbibed	-1.32217
AT2G01750	Down	WT dry vs imbibed	-1.14998
AT2G01750	Down	Mutant imbibed vs aged imbibed	-1.21084
AT2G01850	Down	WT dry vs imbibed	-2.60432
AT2G01850	Down	WT imbibed vs aged imbibed	-2.68775
AT2G01850	Down	Mutant dry vs imbibed	-1.54097
AT2G01850	Down	Mutant imbibed vs aged imbibed	-2.19985
AT2G01860	Down	Mutant dry vs aged imbibed	-1.26289
AT2G01860	Down	Mutant imbibed vs aged imbibed	-1.19374
AT2G02040	Down	Mutant imbibed vs aged imbibed	-1.34088
AT2G02150	Down	Mutant imbibed vs aged imbibed	-1.23847
AT2G02220	Down	Mutant imbibed vs aged imbibed	-1.02949
AT2G02230	Down	WT dry vs imbibed	-1.58601
AT2G02230	Down	Mutant dry vs imbibed	-1.5053
AT2G02230	Down	Mutant imbibed vs aged imbibed	-1.67918
AT2G02780	Down	WT dry vs imbibed	-1.0817
AT2G02780	Down	WT imbibed vs aged imbibed	-3.02404
AT2G02780	Down	Mutant imbibed vs aged imbibed	-1.37964
AT2G02820	Down	Mutant imbibed vs aged imbibed	-1.87349
AT2G02870	Down	WT dry vs imbibed	-1.29064
AT2G02870	Down	Mutant imbibed vs aged imbibed	-1.53326
AT2G02890	Down	WT dry vs imbibed	-2.10908
AT2G02890	Down	Mutant dry vs imbibed	-1.89902
AT2G02890	Down	Mutant imbibed vs aged imbibed	-1.75434
AT2G02930	Down	WT imbibed vs aged imbibed	-1.98395
AT2G02970	Down	WT dry vs imbibed	-1.33755
AT2G02990	Down	WT dry vs aged imbibed	-2.83442
AT2G02990	Down	Mutant dry vs aged imbibed	-2.65362
AT2G03060	Down	WT dry vs imbibed	-2.21811
AT2G03060	Down	WT imbibed vs aged imbibed	-1.12991
AT2G03060	Down	Mutant dry vs imbibed	-1.51161
AT2G03060	Down	Mutant imbibed vs aged imbibed	-1.24963
AT2G03090	Down	Mutant dry vs aged imbibed	-2.10366
AT2G03350	Down	WT dry vs imbibed	-1.99266
AT2G03360	Down	WT dry vs imbibed	-1.94339
AT2G03360	Down	Mutant dry vs imbibed	-1.71928
AT2G03360	Down	Mutant imbibed vs aged imbibed	-1.72769
AT2G03410	Down	Mutant imbibed vs aged imbibed	-2.07002
AT2G03540	Down	WT vs mutant aged imbibed	-1.52737
AT2G03670	Down	WT dry vs imbibed	-1.54021
AT2G03760	Down	Mutant dry vs aged imbibed	-2.28193
AT2G03800	Down	WT dry vs imbibed	-1.77938
AT2G03800	Down	Mutant dry vs imbibed	-1.35338
AT2G03800	Down	Mutant imbibed vs aged imbibed	-1.36807
[truncated: 12,787 more rows]
